# Supplementary material for: snoRNAs are a novel class of biologically relevant Myc targets
Source: BMC Biol. 2015 Apr 16;13:25. doi: 10.1186/s12915-015-0132-6 (PMC4430873; doi:10.1186/s12915-015-0132-6)
Supplement: Additional file 1: Table S1. — Myc-bound genomic sequences as determined by ChIPseq. Table S2. Genes associated with Myc-binding sites. Table S3. Myc-dependent regulation of gene expression in S2 cells. Table S4. Directly Myc-activated genes, sorted by biological category. Corresponds to Table 1 . Table S5. Sequences of PCR primers that were used for quantitative reverse transcription, ChIP-PCR, subcloning, and Northern blots. [file 12915_2015_132_MOESM1_ESM.xlsx]

## Sheet: Legends
Sup. Table 1. Myc-bound genomic sequences as determined by ChIPseq. For each data set (mouse anti-Myc in S2 cells, rabbit anti-Myc in S2 cells, rabbit anti-Myc in Kc167 cells) the peak coordinates are shown (chromosome, start and end of the peak, start of the summit). In addition, the “false discovery rates” (FDRs) are indicated for the experiments with the rabbit antiserum (the peaks obtained wi…
Sup. Table 2. Genes associated with Myc-binding sites. For each gene are indicated: name, the position of the gene (chromosome, start, end, orientation), the position of the corresponding Myc binding site (start and end of ChIPseq peak, start of ChIPseq summit), the position of the summit relative to the gene (“5P”: 5’ of the TSS; “DTSS”: less than 100 nt downstream of the TSS; “G”: within the tr…
Sup. Table 3. Expression levels of all genes that are annotated in Drosophila genome release 5, that produce a transcript of at least 125 nt, and for which at least one read was detected in each of the 6 RNA isolates and at least 10 reads in all 6 isolates combined. Total read number for each RNA isolate was normalized to 1’000’000.
Sup. Table 4. Directly Myc-activated genes, sorted by biological category. Corresponds to Table 1.
Sup. Table 5. Sequences of PCR primers that were used for quantitative reverse transcription, ChIP-PCR, subcloning, and Northern blots.

## Sheet: SupTable 1
		composite peak			mouse anti-Myc in S2 cells			rabbit anti-Myc in S2 cells					rabbit anti-Myc in Kc167 cells
ID	chr	start	end	summit	start	end	summit	start	end	summit	FDR	overlap	start	end	summit	FDR	overlap
3	2L	2193143	2194040	2193598	2193143	2194040	2193598	2193196	2194072	2193684	27.91	844	2193080	2194237	2193689	100	897
5	2L	2855157	2856699	2856082	2855157	2856699	2856082	2855565	2856891	2856325	0	1134	2855545	2856784	2856312	4.35	1154
12	2L	6853647	6854665	6854110	6853647	6854665	6854110	6853636	6854920	6854153	0	1018	6853690	6855310	6854143	12	975
13	2L	6918155	6919856	6918746	6918155	6919856	6918746	6917873	6919825	6918747	0	1670	6917319	6920344	6918748	0	1701
15	2L	7423178	7425159	7423677	7423178	7425159	7423677	7423174	7425489	7423570	15.67	1981	7423018	7426201	7423597	100	1981
17	2L	8363538	8365151	8364558	8363538	8365151	8364558	8363601	8365102	8364389	44.93	1501	8363617	8365027	8364492	17.86	1410
18	2L	8511394	8512498	8511906	8511394	8512498	8511906	8511357	8512445	8511882	53.33	1051	8511259	8512457	8511867	74.76	1063
19	2L	9698374	9703828	9699813	9698374	9703828	9699813	9698407	9703809	9699803	42.44	5402	9698254	9702032	9699813	100	3658
20	2L	9894117	9895597	9895053	9894117	9895597	9895053	9894158	9895598	9895018	0	1439	9894106	9895547	9895017	11.11	1430
22	2L	9966808	9967892	9967322	9966808	9967892	9967322	9966186	9968235	9967529	8.33	1084	9965935	9968539	9967432	100	1084
26	2L	11003638	11004406	11004187	11003638	11004406	11004187	11003492	11004389	11004188	8.05	751	11003619	11004542	11004198	56.16	768
31	2L	15067443	15068667	15068073	15067443	15068667	15068073	15067451	15068611	15068058	0	1160	15066694	15068692	15068044	13.16	1224
32	2L	16269010	16270173	16269614	16269010	16270173	16269614	16268935	16270173	16269643	0	1163	16268834	16270330	16269640	0	1163
34	2L	16490829	16492243	16491313	16490829	16492243	16491313	16490955	16492204	16491565	42.29	1249	16490894	16492408	16491273	26.09	1349
37	2L	18442297	18443694	18443210	18442297	18443694	18443210	18442257	18443736	18443177	27.75	1397	18442231	18443760	18443187	100	1397
41	2L	21142710	21143748	21143161	21142710	21143748	21143161	21142871	21143826	21143251	8.22	877	21142684	21145191	21143258	53.73	1038
43	2L	21676324	21682710	21682156	21676324	21682710	21682156	21680354	21682622	21682104	2	2268	21680437	21682662	21682092	100	2225
50	2R	4982202	4983377	4982757	4982202	4983377	4982757	4982235	4983845	4982746	30.29	1142	4979586	4983933	4982756	0	1175
62	2R	8756403	8758379	8757774	8756403	8758379	8757774	8757458	8758630	8757784	0	921	8757263	8759996	8757796	12.5	1116
63	2R	9220723	9226056	9222449	9220723	9226056	9222449	9220663	9226237	9222512	12.1	5333	9221939	9226515	9222508	100	4117
64	2R	9445014	9446097	9445583	9445014	9446097	9445583	9445023	9446124	9445589	0	1074	9445023	9447307	9445563	53.03	1074
70	2R	10508747	10509989	10509523	10508747	10509989	10509523	10508112	10509992	10509500	1.92	1242	10507224	10510027	10509472	13.51	1242
74	2R	12715817	12717062	12716413	12715817	12717062	12716413	12715980	12717024	12716447	0	1044	12715840	12717001	12716414	46.55	1161
81	2R	13585318	13587236	13586570	13585318	13587236	13586570	13585259	13587181	13586572	0	1863	13584782	13587183	13586586	0	1865
89	2R	17178397	17184082	17181223	17178397	17184082	17181223	17179637	17181845	17181220	11.97	2208	17179654	17184021	17181234	62.5	4367
91	2R	18493077	18494219	18493592	18493077	18494219	18493592	18493204	18494383	18493760	7.61	1015	18493088	18494565	18493646	79.82	1131
95	2R	18823742	18824994	18824326	18823742	18824994	18824326	18823503	18824865	18824332	8.91	1123	18823391	18824882	18824323	52.46	1140
96	2R	18961633	18962891	18962289	18961633	18962891	18962289	18960498	18962757	18962227	0	1124	18961685	18962861	18962228	0	1176
98	2R	19789993	19798231	19794815	19789993	19798231	19794815	19790001	19798262	19794692	53.57	8230	19793283	19795248	19794661	0	1965
99	2R	20061552	20064526	20062383	20061552	20064526	20062383	20061215	20063502	20062383	0	1950	20061297	20064029	20062400	0	2477
100	2R	20073511	20075729	20075098	20073511	20075729	20075098	20073681	20075702	20075089	0	2021	20073569	20075785	20075116	0	2160
103	3L	1666981	1669339	1668729	1666981	1669339	1668729	1666956	1669318	1668421	53.75	2337	1667001	1669301	1668736	100	2300
106	3L	4281481	4283373	4282813	4281481	4283373	4282813	4281782	4285165	4282819	23.38	1591	4281767	4283408	4282826	100	1606
111	3L	7233854	7234859	7234406	7233854	7234859	7234406	7233209	7234779	7234299	12.5	925	7233022	7235416	7234402	100	1005
112	3L	7859943	7861156	7860708	7859943	7861156	7860708	7859799	7861046	7860637	1.96	1103	7859751	7861198	7860729	16.67	1213
115	3L	8593502	8595108	8594073	8593502	8595108	8594073	8593584	8594776	8594080	5.88	1192	8593076	8594921	8594069	100	1419
119	3L	11641115	11642114	11641561	11641115	11642114	11641561	11641023	11642137	11641538	6.35	999	11641030	11642624	11641527	62.2	999
120	3L	11815474	11816501	11815945	11815474	11816501	11815945	11815561	11816871	11815924	53.05	940	11815638	11817065	11815956	100	863
122	3L	13015998	13016978	13016403	13015998	13016978	13016403	13016183	13016889	13016425	46.41	706	13016183	13016889	13016425	100	706
123	3L	13034439	13035488	13034915	13034439	13035488	13034915	13034422	13035550	13034952	1.75	1049	13034387	13035632	13034933	100	1049
125	3L	14794702	14795790	14795289	14794702	14795790	14795289	14794495	14795804	14795259	2.13	1088	14794552	14795772	14795245	100	1070
128	3L	17000151	17000980	17000441	17000151	17000980	17000441	16999895	17001053	17000429	7.53	829	16999904	17001928	17000411	100	829
130	3L	17943029	17944213	17943804	17943029	17944213	17943804	17943004	17944208	17943694	48.25	1179	17943027	17944156	17943704	84.43	1127
136	3L	21825313	21826651	21825865	21825313	21826651	21825865	21825334	21826974	21825899	0	1317	21825623	21827368	21825865	14.29	1028
138	3R	253895	255562	254446	253895	255562	254446	253887	255548	254460	0	1653	253889	255571	254454	0	1667
142	3R	1424819	1427249	1426332	1424819	1427249	1426332	1424637	1427139	1426339	0	2320	1424871	1427309	1426348	20.45	2378
144	3R	1832808	1834733	1833284	1832808	1834733	1833284	1832719	1834567	1833291	0	1759	1832730	1834673	1833295	0	1865
146	3R	2919661	2921020	2920278	2919661	2921020	2920278	2919695	2922378	2920270	0	1325	2919743	2921279	2920266	12.5	1277
150	3R	5226211	5228907	5226963	5226211	5228907	5226963	5225879	5228944	5226910	1.79	2696	5225965	5228314	5226947	0	2103
151	3R	5452749	5459149	5457414	5452749	5459149	5457414	5452739	5459138	5457393	2.22	6389	5454378	5457945	5457402	64.94	3567
156	3R	7047010	7049608	7047594	7047010	7049608	7047594	7046250	7049666	7048465	5	2598	7046014	7050196	7048503	100	2598
162	3R	9470445	9472194	9470982	9470445	9472194	9470982	9470503	9472166	9471124	0	1663	9470420	9472182	9471102	100	1737
163	3R	9486745	9487822	9487366	9486745	9487822	9487366	9486745	9487822	9487366	11.5	911	9486745	9487822	9487366	45.76	1878
164	3R	9485763	9486604	9486283	9485763	9486604	9486283	9485763	9486604	9486283	8.33	826	9485763	9486604	9486283	45.76	1878
166	3R	9789865	9790923	9790369	9789865	9790923	9790369	9790004	9790929	9790354	8.43	919	9789841	9791576	9790431	22.22	1058
167	3R	9882250	9883240	9882699	9882250	9883240	9882699	9882336	9883230	9882664	28.74	894	9881450	9883244	9882613	46.15	990
169	3R	11068047	11069889	11069366	11068047	11069889	11069366	11068302	11069972	11069315	0	1587	11068061	11072229	11069350	36.73	1828
173	3R	13365070	13366633	13365682	13365070	13366633	13365682	13364419	13367246	13365675	25.9	1563	13364829	13366580	13365664	100	1510
178	3R	16647028	16648695	16648052	16647028	16648695	16648052	16646969	16648660	16648069	0	1632	16646805	16648657	16648082	34.04	1629
179	3R	16655363	16656779	16655708	16655363	16656779	16655708	16655363	16656761	16655716	0	1398	16655221	16656649	16655725	14.29	1286
180	3R	16675748	16677158	16676287	16675748	16677158	16676287	16675973	16677231	16676496	9	1185	16675803	16677244	16676335	84.62	1355
183	3R	18245162	18247370	18246796	18245162	18247370	18246796	18245402	18247476	18246784	2.04	1968	18245555	18247358	18246788	85	1803
192	3R	23748002	23749285	23748513	23748002	23749285	23748513	23748135	23749577	23748761	12.6	1150	23748169	23749659	23748746	100	1116
193	3R	24160593	24162717	24161348	24160593	24162717	24161348	24159275	24166868	24161921	46.33	2124	24160790	24162602	24161810	53.97	1812
194	3R	25686320	25688340	25687601	25686320	25688340	25687601	25686219	25689036	25687605	9.09	2020	25685978	25689201	25687604	100	2020
197	3R	27420812	27422457	27421902	27420812	27422457	27421902	27418662	27422471	27421891	2.27	1645	27419837	27422441	27421889	15.62	1629
199	3R	27878088	27878906	27878344	27878088	27878906	27878344	27877920	27878871	27878353	10.71	783	27877861	27879016	27878364	0	818
202	X	530611	531672	531178	530611	531672	531178	530663	531637	531199	8.57	974	530405	531758	531210	54.84	1061
203	X	658631	659784	659173	658631	659784	659173	658623	659756	659182	0	1125	657323	659816	659164	68.48	1153
208	X	5314197	5315426	5314930	5314197	5315426	5314930	5314071	5315330	5314920	0	1133	5313540	5315371	5314903	0	1174
210	X	5564671	5567552	5566754	5564671	5567552	5566754	5566291	5567667	5566797	48.44	1261	5566181	5567806	5566796	0	1371
217	X	7795595	7796352	7795899	7795595	7796352	7795899	7795658	7796429	7795886	15.94	694	7793539	7797284	7795938	61.33	757
228	X	12628842	12630579	12630016	12628842	12630579	12630016	12628917	12630602	12629306	6.45	1662	12627762	12630690	12629320	61.73	1737
233	X	15032749	15034009	15033391	15032749	15034009	15033391	15032741	15033990	15033346	2.17	1241	15032353	15034015	15033371	57.75	1260
238	X	16212960	16214879	16214357	16212960	16214879	16214357	16212932	16214664	16214393	0	1704	16212077	16214884	16214348	63.29	1919
241	X	17041546	17042803	17042326	17041546	17042803	17042326	17041452	17042858	17042286	0	1257	17040431	17042776	17042298	0	1230
2	2L	1648477	1651897	1649955	1648477	1651897	1649955						1649390	1650476	1649917	100	1086
4	2L	2196209	2198192	2197214	2196209	2198192	2197214	2196139	2197758	2197174	23.42	1549
7	2L	4690197	4691382	4690772	4690197	4691382	4690772	4690223	4691345	4690849	0	1122
14	2L	7042000	7042855	7042373	7042000	7042855	7042373						7041904	7042956	7042350	100	855
16	2L	7983938	7984663	7984214	7983938	7984663	7984214	7983929	7984664	7984138	34.43	725
21	2L	9896488	9898029	9897538	9896488	9898029	9897538	9896152	9897956	9897283	0	1468
23	2L	10200524	10202056	10201040	10200524	10202056	10201040	10200514	10201600	10201026	6.94	1076
24	2L	10407871	10408848	10408358	10407871	10408848	10408358						10407827	10409406	10408339	63.1	977
25	2L	10988842	10989983	10989371	10988842	10989983	10989371						10988211	10989918	10989368	100	1076
30	2L	14354539	14355763	14355101	14354539	14355763	14355101	14354314	14355697	14355062	16.43	1158
33	2L	16284086	16285424	16284938	16284086	16285424	16284938						16283881	16285587	16284938	13.89	1338
36	2L	18151137	18152887	18152494	18151137	18152887	18152494	18151118	18152912	18152362	48.92	1750
39	2L	19575041	19576820	19576102	19575041	19576820	19576102	19575100	19576993	19576125	18	1720
42	2L	21310670	21311546	21311256	21310670	21311546	21311256						21310632	21312173	21311111	73.74	876
45	2L	22247177	22248332	22247845	22247177	22248332	22247845	22247049	22248269	22247792	11.86	1092
47	2R	2038270	2039356	2038855	2038270	2039356	2038855	2038374	2039327	2038799	49.15	953
49	2R	4794760	4796966	4795111	4794760	4796966	4795111						4792284	4796757	4795113	100	1997
51	2R	5284301	5287327	5286252	5284301	5287327	5286252	5284520	5286828	5286263	8.11	2308
52	2R	5986516	5987898	5987099	5986516	5987898	5987099	5986026	5987859	5987064	9.17	1343
54	2R	6046980	6048168	6047673	6046980	6048168	6047673	6046979	6048206	6047645	12.3	1188
57	2R	6697881	6699591	6698513	6697881	6699591	6698513	6697421	6699110	6698441	5.08	1229
67	2R	10060652	10063793	10063219	10060652	10063793	10063219	10060530	10063823	10063209	6.56	3141
73	2R	12107914	12109767	12108423	12107914	12109767	12108423	12107874	12109230	12108516	42.21	1316
75	2R	12717397	12718698	12717792	12717397	12718698	12717792						12717426	12718744	12718141	100	1272
76	2R	12755416	12756821	12755902	12755416	12756821	12755902	12755362	12756479	12755883	7.69	1063
77	2R	13307303	13310341	13308318	13307303	13310341	13308318	13307326	13310487	13308328	0	3015
78	2R	13314344	13316506	13314990	13314344	13316506	13314990	13314426	13315542	13314981	41.03	1116
80	2R	13433732	13437300	13435244	13433732	13437300	13435244	13433590	13436276	13435252	7.45	2544
82	2R	14027737	14030371	14029312	14027737	14030371	14029312	14027871	14030353	14029266	7.41	2482
84	2R	15328718	15331085	15329792	15328718	15331085	15329792	15329251	15330403	15329809	1.82	1152
86	2R	16510439	16511550	16510989	16510439	16511550	16510989						16509953	16511553	16510960	97.62	1111
88	2R	16984342	16985260	16984812	16984342	16985260	16984812						16984257	16985307	16984787	72.16	918
90	2R	17209708	17212474	17211190	17209708	17212474	17211190	17209368	17212869	17210961	8.42	2766
101	2R	20667856	20669346	20668412	20667856	20669346	20668412						20667854	20669127	20668418	78.1	1271
102	2R	20790347	20792208	20791520	20790347	20792208	20791520	20790206	20792111	20791527	53.23	1764
113	3L	8108024	8110159	8109285	8108024	8110159	8109285						8108226	8110199	8109695	65.88	1933
127	3L	16723025	16724417	16723939	16723025	16724417	16723939	16723342	16724420	16723909	35.98	1075
131	3L	18394983	18397105	18396117	18394983	18397105	18396117	18395005	18396707	18396099	8.41	1702
134	3L	21327682	21329075	21328306	21327682	21329075	21328306						21327755	21330095	21328345	100	1320
140	3R	1196962	1198314	1197503	1196962	1198314	1197503	1196992	1198186	1197519	18.06	1194
145	3R	2193503	2195596	2194650	2193503	2195596	2194650	2194172	2195485	2194652	15.83	1313
148	3R	4484067	4486728	4486158	4484067	4486728	4486158	4483591	4486683	4486128	8.49	2616
149	3R	4770247	4771325	4770790	4770247	4771325	4770790	4770134	4771051	4770783	46.76	804
157	3R	7256721	7258114	7257297	7256721	7258114	7257297	7256677	7258667	7257284	24.69	1393
158	3R	7475896	7477336	7476449	7475896	7477336	7476449	7475851	7477305	7476308	30.34	1409
160	3R	8452955	8454871	8453587	8452955	8454871	8453587	8452951	8454993	8453540	9.01	1916
165	3R	9606146	9607257	9606686	9606146	9607257	9606686						9605662	9607660	9606678	64.77	1111
170	3R	11113118	11114216	11113659	11113118	11114216	11113659	11112170	11114150	11112588	0	1032
171	3R	11157628	11159498	11158938	11157628	11159498	11158938	11158062	11159552	11158966	6.15	1436
172	3R	12897607	12898988	12898418	12897607	12898988	12898418						12897190	12899003	12898419	100	1381
175	3R	14273583	14275218	14274559	14273583	14275218	14274559	14273605	14275117	14274621	11.9	1512
176	3R	14986297	14988475	14987992	14986297	14988475	14987992						14986917	14988441	14987965	100	1524
186	3R	20411784	20413067	20412454	20411784	20413067	20412454	20411735	20413340	20412457	6.06	1283
189	3R	21070253	21071861	21071349	21070253	21071861	21071349						21070104	21071191	21070802	100	938
195	3R	25829804	25831248	25830671	25829804	25831248	25830671						25829771	25831406	25830676	100	1444
207	X	5210977	5211904	5211411	5210977	5211904	5211411	5211028	5212024	5211447	13.08	876
212	X	6637779	6638616	6638269	6637779	6638616	6638269						6637275	6638882	6638266	4.55	837
213	X	7179767	7180821	7180313	7179767	7180821	7180313						7179712	7181838	7180249	86.18	1054
215	X	7200365	7202454	7201698	7200365	7202454	7201698						7199657	7202529	7200847	100	2089
219	X	8009684	8010568	8010226	8009684	8010568	8010226	8009675	8010494	8010237	5.97	810
220	X	8454162	8455213	8454617	8454162	8455213	8454617	8454250	8455161	8454659	42	911
224	X	10638602	10640070	10639503	10638602	10640070	10639503	10638589	10640090	10639527	0	1468
225	X	10679593	10680594	10680215	10679593	10680594	10680215						10677491	10681484	10680096	0	1001
229	X	13048423	13049544	13048989	13048423	13049544	13048989	13048453	13049511	13048967	11.57	1058
231	X	13517973	13519190	13518404	13517973	13519190	13518404	13517848	13518952	13518404	32.6	979
232	X	14978261	14980626	14979881	14978261	14980626	14979881						14977857	14980688	14980188	100	2365
236	X	15603935	15605154	15604618	15603935	15605154	15604618	15604049	15605165	15604608	0	1105
237	X	15890585	15891574	15891029	15890585	15891574	15891029	15890580	15891585	15891084	7.5	989
239	X	16531724	16532476	16532150	16531724	16532476	16532150						16529808	16533111	16532196	100	752
240	X	16549171	16550334	16549908	16549171	16550334	16549908	16549279	16550348	16549867	23.6	1055
242	X	19373759	19374822	19374310	19373759	19374822	19374310	19373744	19374888	19374295	34.62	1063
243	X	19491515	19492492	19492053	19491515	19492492	19492053						19491524	19493259	19492089	72.04	968
244	X	20262095	20262877	20262461	20262095	20262877	20262461	20262143	20263046	20262487	1.89	734
246	2L	107468	110565	109360				107468	110565	109360	2.08		107628	109953	109346	0	2325
255	2L	10231938	10233158	10232532				10231938	10233158	10232532	0		10232004	10233041	10232578	100	1037
271	2R	3668642	3671238	3670120				3668642	3671238	3670120	8.24		3668672	3671208	3670097	100	2536
276	2R	8355109	8358362	8356165				8355109	8358362	8356165	9.26		8354710	8357004	8356172	100	1895
287	2R	13757722	13760057	13758554				13757722	13760057	13758554	0		13757920	13760182	13758561	100	2137
303	3L	9685220	9688980	9685818				9685220	9688980	9685818	0		9685223	9688832	9685856	71.58	3609
326	3L	23083437	23089126	23088570				23083437	23089126	23088570	7.87		23087519	23088861	23088553	65.17	1342
333	3R	9877842	9878865	9878345				9877842	9878865	9878345	22.93		9877015	9878835	9878361	0	993
337	3R	12096653	12099361	12098101				12096653	12099361	12098101	7.79		12097559	12098527	12098124	100	968
344	3R	18998920	19001680	19000996				18998920	19001680	19000996	8		19000554	19001561	19001148	100	1007
1	2L	418510	422018	419993	418510	422018	419993
6	2L	4448421	4449249	4448917	4448421	4449249	4448917
8	2L	5724159	5725323	5724638	5724159	5725323	5724638
9	2L	6087895	6089669	6088480	6087895	6089669	6088480
10	2L	6708479	6710788	6709322	6708479	6710788	6709322
11	2L	6786354	6788189	6786897	6786354	6788189	6786897
27	2L	12207264	12208375	12207775	12207264	12208375	12207775
28	2L	13364414	13366745	13366161	13364414	13366745	13366161
29	2L	13393994	13395725	13395123	13393994	13395725	13395123
35	2L	17500634	17501635	17501168	17500634	17501635	17501168
38	2L	19008686	19009867	19009345	19008686	19009867	19009345
40	2L	20348489	20350615	20350002	20348489	20350615	20350002
44	2L	22128824	22130527	22130141	22128824	22130527	22130141
46	2L	22427892	22430001	22429498	22427892	22430001	22429498
48	2R	2617317	2622663	2622056	2617317	2622663	2622056
55	2R	6196809	6198247	6197604	6196809	6198247	6197604
56	2R	6530464	6534640	6533240	6530464	6534640	6533240
58	2R	6785780	6787018	6786574	6785780	6787018	6786574
59	2R	7338897	7340710	7339412	7338897	7340710	7339412
61	2R	8647505	8648867	8648368	8647505	8648867	8648368
65	2R	9841029	9842252	9841632	9841029	9842252	9841632
66	2R	9849407	9851726	9850218	9849407	9851726	9850218
68	2R	10102662	10104650	10104091	10102662	10104650	10104091
69	2R	10140571	10147188	10143570	10140571	10147188	10143570
71	2R	10747733	10748784	10748283	10747733	10748784	10748283
72	2R	11989608	11990709	11990166	11989608	11990709	11990166
79	2R	13422307	13425995	13423871	13422307	13425995	13423871
83	2R	15177068	15178318	15177577	15177068	15178318	15177577
85	2R	15338157	15339387	15339061	15338157	15339387	15339061
87	2R	16554175	16556098	16555589	16554175	16556098	16555589
92	2R	18528151	18529332	18528706	18528151	18529332	18528706
93	2R	18741275	18742466	18741774	18741275	18742466	18741774
94	2R	18772804	18774596	18773582	18772804	18774596	18773582
97	2R	19737243	19738902	19737797	19737243	19738902	19737797
104	3L	1933745	1936317	1935838	1933745	1936317	1935838
105	3L	2043227	2046210	2045620	2043227	2046210	2045620
107	3L	6388574	6389838	6388827	6388574	6389838	6388827
108	3L	6598554	6599771	6599204	6598554	6599771	6599204
109	3L	6736548	6737429	6736905	6736548	6737429	6736905
110	3L	6739891	6740866	6740397	6739891	6740866	6740397
114	3L	8387894	8389519	8388259	8387894	8389519	8388259
116	3L	9394746	9395917	9395569	9394746	9395917	9395569
117	3L	10731251	10732980	10732433	10731251	10732980	10732433
118	3L	11115852	11116883	11116397	11115852	11116883	11116397
124	3L	14402167	14404031	14402658	14402167	14404031	14402658
126	3L	14975443	14976483	14975940	14975443	14976483	14975940
129	3L	17849279	17850300	17849877	17849279	17850300	17849877
132	3L	18890844	18892976	18891910	18890844	18892976	18891910
133	3L	19544393	19546232	19545504	19544393	19546232	19545504
135	3L	21817476	21818642	21818063	21817476	21818642	21818063
137	3R	228280	229910	228755	228280	229910	228755
139	3R	259089	260189	259661	259089	260189	259661
141	3R	1372833	1373861	1373520	1372833	1373861	1373520
143	3R	1449366	1450923	1450174	1449366	1450923	1450174
147	3R	4095062	4096189	4095644	4095062	4096189	4095644
152	3R	5528848	5531709	5531249	5528848	5531709	5531249
153	3R	6442229	6443372	6443041	6442229	6443372	6443041
154	3R	6500538	6501539	6501018	6500538	6501539	6501018
155	3R	7040918	7042577	7042022	7040918	7042577	7042022
159	3R	8251066	8252478	8251621	8251066	8252478	8251621
161	3R	9213220	9214878	9214406	9213220	9214878	9214406
168	3R	10920992	10922013	10921610	10920992	10922013	10921610
174	3R	14126895	14127979	14127451	14126895	14127979	14127451
177	3R	15728093	15732427	15730603	15728093	15732427	15730603
181	3R	16981492	16983268	16982058	16981492	16983268	16982058
182	3R	17860893	17862135	17861440	17860893	17862135	17861440
184	3R	18914839	18920885	18915525	18914839	18920885	18915525
185	3R	20158515	20159661	20159100	20158515	20159661	20159100
187	3R	20701320	20703316	20702758	20701320	20703316	20702758
188	3R	20905953	20906835	20906379	20905953	20906835	20906379
190	3R	21072391	21074266	21073218	21072391	21074266	21073218
191	3R	21845071	21848258	21847597	21845071	21848258	21847597
196	3R	26033386	26035197	26034674	26033386	26035197	26034674
198	3R	27810912	27811981	27811550	27810912	27811981	27811550
204	X	1376554	1377714	1377428	1376554	1377714	1377428
205	X	2016529	2018884	2017972	2016529	2018884	2017972
206	X	4578204	4579168	4578688	4578204	4579168	4578688
209	X	5516078	5517188	5516635	5516078	5517188	5516635
211	X	6417960	6418924	6418460	6417960	6418924	6418460
214	X	7193533	7195672	7193944	7193533	7195672	7193944
216	X	7528349	7531058	7528928	7528349	7531058	7528928
218	X	7827215	7827976	7827776	7827215	7827976	7827776
221	X	9212900	9213791	9213286	9212900	9213791	9213286
222	X	9448407	9449215	9448651	9448407	9449215	9448651
223	X	9578774	9580310	9579866	9578774	9580310	9579866
226	X	12468577	12470053	12469467	12468577	12470053	12469467
227	X	12476621	12477560	12477150	12476621	12477560	12477150
230	X	13231153	13232215	13231701	13231153	13232215	13231701
234	X	15216895	15218001	15217418	15216895	15218001	15217418
235	X	15477721	15478844	15478328	15477721	15478844	15478328
245	X	20923734	20924814	20924278	20923734	20924814	20924278
247	2L	403513	405291	404313				403513	405291	404313	1.85
264	2L	21101901	21103274	21102421				21101901	21103274	21102421	7.78
270	2R	2018402	2022957	2021154				2018402	2022957	2021154	9.09
273	2R	5987955	5989790	5988476				5987955	5989790	5988476	7.14
277	2R	9337138	9338759	9337581				9337138	9338759	9337581	8.65
298	3L	5891788	5894131	5892659				5891788	5894131	5892659	7.04
318	3L	18235746	18237355	18236244				18235746	18237355	18236244	8.25
320	3L	18832903	18834183	18833712				18832903	18834183	18833712	9.18
321	3L	20341234	20343150	20342676				20341234	20343150	20342676	1.72
340	3R	12904675	12907145	12905201				12904675	12907145	12905201	6.25
343	3R	17874583	17875687	17875148				17874583	17875687	17875148	7.95
359	X	8608312	8609570	8608983				8608312	8609570	8608983	7.69
360	X	8983296	8984333	8983933				8983296	8984333	8983933	7.32
367	X	16342420	16343453	16342958				16342420	16343453	16342958	8.74
439	3L	19854077	19855050	19854539									19854077	19855050	19854539	4.76

## Sheet: SupTable 2
FlyBase ID	gene symbol	chromosome	gene start	gene end	gene orientation	peak start	peak end	summit start	relative summit position	transcript length	normalized reads Myc-kd	normalized reads GFP-kd	fold change (Myc-kd/GFP-kd)	P-value
FBgn0015393	hoip	2L	9699791	9700459	+	9698374	9703828	9699813	DTSS	569	40	411	0.09159	0
FBgn0026196	nop5	2L	6916753	6918743	-	6918155	6919856	6918746	5P	1813	65	587	0.11121	0
FBgn0045800	Uhg1	2R	13586602	13590849	+	13585318	13587236	13586570	5P	1043	16	56	0.12382	0.00496
FBgn0003062	Fib	2R	18960420	18962243	-	18961633	18962891	18962289	5P	1325	122	907	0.13495	0
FBgn0029148	NHP2	3L	14794428	14795268	-	14794702	14795790	14795289	5P	667	43	264	0.13571	2e-05
FBgn0038964	Nop56	3R	18244817	18246790	-	18245162	18247370	18246796	5P	1746	108	872	0.13601	0
FBgn0037723	SpdS	3R	5457363	5459395	+	5452749	5459149	5457414	DTSS	995	26	129	0.14166	0.00018
FBgn0086451	l(2)k09022	2L	6854170	6860864	+	6853647	6854665	6854110	5P	6459	58	258	0.1566	0.00034
FBgn0050349	CG30349	2R	4795023	4798390	+	4794760	4796966	4795111	DTSS	2012	100	460	0.17118	0.00022
FBgn0259937	Nop60B	2R	20062400	20073866	+	20061552	20064526	20062383	5P	971	710	2005	0.17684	0.00778
FBgn0083123	Uhg5	2R	10509106	10512003	+	10508747	10509989	10509523	DTSS	401	51	107	0.19869	0.07286
FBgn0034528	CG11180	2R	16508419	16510808	-	16510439	16511550	16510989	5P	2334	18	57	0.19996	0.00989
FBgn0004556	Dbp73D	3L	16721596	16723918	-	16723025	16724417	16723939	5P	2209	49	170	0.20182	0.00358
FBgn0036764	CG5535	3L	17845724	17849894	-	17849279	17850300	17849877	DTSS	2040	54	178	0.2144	0.00266
FBgn0038473	ns1	3R	12896245	12898397	-	12897607	12898988	12898418	5P	2007	85	354	0.21852	0.00069
FBgn0033540	Elp2	2R	6533240	6536139	+	6530464	6534640	6533240	5P	2548	35	120	0.21909	0.00326
FBgn0063449	Uhg2	2L	9893805	9895003	-	9894117	9895597	9895053	5P	382	25	84	0.2198	0.00376
FBgn0066084	RpL41	2R	20790940	20791452	-	20790347	20792208	20791520	5P	313	1293	2748	0.22	0.05104
FBgn0261286	Mat89Ba	3R	12094051	12098137	-	12096653	12099361	12098101	DTSS	3797	46	177	0.24014	0.00141
FBgn0024733	RpL10	3L	23086290	23088571	-	23083437	23089126	23088570	DTSS	778	1592	3220	0.24639	0.07084
FBgn0033741	CG8545	2R	8356156	8359227	+	8355109	8358362	8356165	DTSS	2960	77	356	0.24753	0.00029
FBgn0002780	mod	3R	27877782	27880696	+	27878088	27878906	27878344	G	1954	42	167	0.25042	0.00116
FBgn0039182	CG5728	3R	20154177	20159038	-	20158515	20159661	20159100	5P	4622	152	508	0.25147	0.00325
FBgn0039241	CG11089	3R	20702767	20707202	+	20701320	20703316	20702758	5P	2195	45	141	0.2526	0.00483
FBgn0043799	CG31381	3R	20702767	20707202	+	20701320	20703316	20702758	5P	1680	45	141	0.2526	0.00483
FBgn0053505	U3	2R	10746350	10748263	-	10747733	10748784	10748283	5P	1677	21	77	0.25335	0.0019
FBgn0030720	CG8939	X	15891049	15893731	+	15890585	15891574	15891029	5P	2622	71	353	0.25616	0.00015
FBgn0064225	RpL5	2L	22427042	22429419	-	22427892	22430001	22429498	5P	995	3040	6687	0.26023	0.04416
FBgn0038183	CG9286	3R	9606686	9607804	+	9606146	9607257	9606686	5P	999	27	87	0.27872	0.00661
FBgn0016726	RpL29	2R	17181274	17181909	+	17178397	17184082	17181223	5P	303	431	847	0.28008	0.07875
FBgn0083121	Uhg7	3L	1666288	1667307	-	1666981	1669339	1668729	5P	421	31	51	0.28296	0.25123
FBgn0034743	RpS16	2R	18493626	18495500	+	18493077	18494219	18493592	5P	579	1354	2508	0.2873	0.1002
FBgn0022069	Nnp-1	2L	13363300	13366188	-	13364414	13366745	13366161	DTSS	2889	169	515	0.29013	0.00595
FBgn0030504	CG2691	X	13513309	13518441	-	13517973	13519190	13518404	DTSS	4479	134	462	0.29029	0.00243
FBgn0037137	Nopp140	3L	21825874	21829785	+	21825313	21826651	21825865	5P	2713	153	655	0.29149	0.00048
FBgn0003278	RpI135	2L	404305	407969	+	403513	405291	404313	DTSS	3544	60	236	0.29154	0.00122
FBgn0036187	CG11660	3L	11639334	11641574	-	11641115	11642114	11641561	DTSS	2049	26	104	0.30303	0.00137
FBgn0036213	RpL10Ab	3L	11815951	11817311	+	11815474	11816501	11815945	5P	750	656	1246	0.3048	0.08787
FBgn0030611	CG15027	X	14979192	14979860	-	14978261	14980626	14979881	5P	600	21	67	0.30828	0.00748
FBgn0011824	CG4038	2R	16983447	16984808	-	16984342	16985260	16984812	5P	971	35	136	0.30948	0.00104
FBgn0034816	CG3085	2R	18962352	18964380	+	18961633	18962891	18962289	5P	1668	4	10	0.30983	0.10153
FBgn0013325	RpL11	2R	15329854	15331014	+	15328718	15331085	15329792	5P	694	1196	2652	0.31197	0.03543
FBgn0086904	Nacalpha	2R	8647198	8648504	-	8647505	8648867	8648368	DTSS	870	1140	2616	0.3129	0.03223
FBgn0038746	Surf6	3R	15729384	15730589	-	15728093	15732427	15730603	5P	1152	83	268	0.3158	0.00533
FBgn0051759	CG31759	2L	12207709	12210110	+	12207264	12208375	12207775	DTSS	2192	40	72	0.32244	0.16324
FBgn0086472	RpS25	3R	7040750	7042009	-	7040918	7042577	7042022	5P	515	1950	3853	0.3269	0.06529
FBgn0035063	Eap	2R	20668440	20669302	+	20667856	20669346	20668412	5P	863	24	80	0.32693	0.00531
FBgn0010520	Bka	2L	9895281	9896104	+	9894117	9895597	9895053	5P	764	20	52	0.32739	0.02243
FBgn0033912	RpS23	2R	10102601	10104132	-	10102662	10104650	10104091	DTSS	726	2513	4899	0.33581	0.07604
FBgn0036886	CG9300	3L	19545520	19547867	+	19544393	19546232	19545504	5P	2156	79	244	0.33951	0.0068
FBgn0002590	RpS5a	X	17037620	17042287	-	17041546	17042803	17042326	5P	855	8046	14055	0.34178	0.12787
FBgn0039300	RpS27	3R	21071677	21073236	-	21072391	21074266	21073218	DTSS	687	996	1786	0.34404	0.11747
FBgn0086710	RpL30	2L	19008031	19009237	-	19008686	19009867	19009345	5P	513	557	1144	0.34704	0.05808
FBgn0052409	CG32409	3L	5892628	5894036	+	5891788	5894131	5892659	DTSS	1231	90	310	0.34814	0.003
FBgn0039757	RpS7	3R	26032169	26034742	-	26033386	26035197	26034674	DTSS	731	4532	9739	0.3482	0.04429
FBgn0034915	eIF6	2R	19736769	19737822	-	19737243	19738902	19737797	DTSS	1054	113	322	0.34861	0.00928
FBgn0034214	CG6550	2R	13313175	13315016	-	13314344	13316506	13314990	DTSS	1750	11	30	0.34972	0.03014
FBgn0033571	Rpb5	2R	6785536	6786565	-	6785780	6787018	6786574	5P	816	94	227	0.35062	0.02419
FBgn0261535	l(2)34Fd	2L	14352594	14355080	-	14354539	14355763	14355101	5P	2316	35	105	0.35091	0.00916
FBgn0038146	CG9799	3R	9211370	9214431	-	9213220	9214878	9214406	DTSS	2939	85	248	0.35178	0.00803
FBgn0083124	Uhg4	2R	4982778	4984817	+	4982202	4983377	4982757	5P	466	2094	2736	0.35656	0.49688
FBgn0005278	Sam	2L	106903	114432	+	107468	110565	109360	G	961	254	555	0.35809	0.04916
FBgn0034073	CG8414	2R	11986811	11990113	-	11989608	11990709	11990166	5P	3128	26	50	0.36101	0.12125
FBgn0259705	CG42359	3R	14986981	14988022	-	14986297	14988475	14987992	DTSS	966	57	109	0.36481	0.10904
FBgn0010292	bys	X	7795913	7797676	+	7795595	7796352	7795899	5P	1516	76	244	0.36784	0.00524
FBgn0261596	RpS24	2R	18528031	18528923	-	18528151	18529332	18528706	G	645	281	776	0.37265	0.0099
FBgn0259704	CG42358	3R	14985821	14988022	-	14986297	14988475	14987992	DTSS	1498	84	179	0.37734	0.05321
FBgn0032915	CG12050	2L	21094966	21102429	-	21101901	21103274	21102421	DTSS	3471	95	265	0.3774	0.01406
FBgn0011638	La	2L	20348393	20350012	-	20348489	20350615	20350002	DTSS	1549	560	1274	0.378	0.0382
FBgn0003189	r	X	16549392	16562745	+	16549171	16550334	16549908	G	4469	165	449	0.386	0.01083
FBgn0026372	RpL23A	3L	1667192	1668654	-	1666981	1669339	1668729	5P	1016	187	356	0.38832	0.08638
FBgn0019936	RpS20	3R	16647903	16649078	+	16647028	16648695	16648052	DTSS	564	971	1922	0.38851	0.07045
FBgn0033485	RpLP0	2R	5986023	5987095	-	5986516	5987898	5987099	5P	944	90	308	0.39074	0.00357
FBgn0037561	CG9630	3R	4093665	4095618	-	4095062	4096189	4095644	5P	1948	38	83	0.39186	0.05698
FBgn0037439	CG10286	3R	2194687	2196837	+	2193503	2195596	2194650	5P	2151	101	263	0.39888	0.01914
FBgn0015756	RpL9	2L	11002758	11004189	-	11003638	11004406	11004187	DTSS	768	1281	2597	0.40195	0.06354
FBgn0036460	CG5114	3L	14975935	14977586	+	14975443	14976483	14975940	DTSS	1440	66	169	0.40448	0.01916
FBgn0030061	CG1785	X	8608969	8611098	+	8608312	8609570	8608983	DTSS	1885	85	247	0.40552	0.00957
FBgn0032919	CG9253	2L	21143229	21145146	+	21142710	21143748	21143161	5P	1669	80	285	0.4058	0.00267
FBgn0033548	CG7637	2R	6698061	6698441	-	6697881	6699591	6698513	5P	316	28	101	0.40801	0.00287
FBgn0262526	vas	2L	15061656	15074383	+	15067443	15068667	15068073	G	2241	136	263	0.41012	0.10231
FBgn0028737	Ef1beta	2R	12755727	12756634	+	12755416	12756821	12755902	DTSS	809	416	1024	0.41081	0.02004
FBgn0032987	RpL21	2L	22247111	22247833	-	22247177	22248332	22247845	5P	614	2012	4454	0.41164	0.04613
FBgn0004867	RpS2	2L	9896265	9897521	-	9896488	9898029	9897538	5P	916	2289	5532	0.41464	0.02019
FBgn0030612	CG5599	X	14980158	14982662	+	14978261	14980626	14979881	5P	1859	98	168	0.41667	0.15643
FBgn0035524	CG11583	3L	4281504	4282817	-	4281481	4283373	4282813	DTSS	1253	109	282	0.41843	0.02103
FBgn0010265	RpS13	2L	8363699	8364609	-	8363538	8365151	8364558	DTSS	608	887	1820	0.42003	0.05997
FBgn0033507	CG12909	2R	6197618	6198648	+	6196809	6198247	6197604	5P	1031	30	87	0.42081	0.01162
FBgn0037073	CG7338	3L	21328315	21331332	+	21327682	21329075	21328306	5P	2844	97	283	0.42257	0.00898
FBgn0044030	mRpS14	X	19373415	19373950	-	19373759	19374822	19374310	5P	476	48	91	0.42563	0.08916
FBgn0032198	eEF1delta	2L	10232493	10234450	+	10231938	10233158	10232532	DTSS	861	350	773	0.42814	0.05442
FBgn0004403	RpS14a	X	7827775	7828710	+	7827215	7827976	7827776	DTSS	643	1598	2728	0.42859	0.15202
FBgn0026702	l(1)G0045	X	5516681	5519526	+	5516078	5517188	5516635	5P	2779	76	167	0.43094	0.03992
FBgn0024183	vig	2L	15062931	15070316	-	15067443	15068667	15068073	G	1838	109	216	0.4316	0.08808
FBgn0026147	CG16833	2L	10989401	10997897	+	10988842	10989983	10989371	5P	3351	73	158	0.44517	0.05915
FBgn0003942	RpS27A	2L	10408352	10410456	+	10407871	10408848	10408358	DTSS	592	2191	3578	0.45135	0.20991
FBgn0010198	RpS15Aa	X	13229669	13231687	-	13231153	13232215	13231701	5P	649	1280	2197	0.45174	0.16804
FBgn0017579	RpL14	3L	8594106	8595492	+	8593502	8595108	8594073	5P	619	956	1921	0.45348	0.06573
FBgn0037250	CG1074	3R	259687	261897	+	259089	260189	259661	5P	1687	40	79	0.46078	0.08404
FBgn0027334	l	X	20262474	20263428	+	20262095	20262877	20262461	5P	951	21	61	0.46636	0.01288
FBgn0005593	RpL7	2L	10201101	10202145	+	10200524	10202056	10201040	5P	894	1083	2378	0.46772	0.03724
FBgn0029897	RpL17	X	6635570	6638290	-	6637779	6638616	6638269	DTSS	837	1624	3083	0.46833	0.08006
FBgn0039857	RpL6	3R	27420514	27421926	-	27420812	27422457	27421902	DTSS	910	2036	4589	0.47004	0.03671
FBgn0025366	Ip259	2L	10408352	10409610	+	10407871	10408848	10408358	DTSS	907	116	237	0.47075	0.07837
FBgn0038601	CG18600	3R	14125917	14127450	-	14126895	14127979	14127451	5P	1414	45	117	0.47205	0.0222
FBgn0030660	CG8097	X	15477192	15479282	+	15477721	15478844	15478328	G	1677	13	25	0.48193	0.13659
FBgn0010926	l(3)07882	3R	13362654	13365685	-	13365070	13366633	13365682	DTSS	2916	74	166	0.48795	0.04708
FBgn0011272	RpL13	2L	9967312	9968619	+	9966808	9967892	9967322	DTSS	774	1328	2868	0.48842	0.04164
FBgn0030136	RpS28b	X	9448655	9449242	+	9448407	9449215	9448651	5P	521	2337	3442	0.48867	0.29185
FBgn0037687	CG8132	3R	5227217	5228340	+	5226211	5228907	5226963	5P	1044	46	76	0.49594	0.17569
FBgn0037899	RpL24-like	3R	7256462	7257304	-	7256721	7258114	7257297	DTSS	866	204	540	0.50276	0.01883
FBgn0026252	msk	3L	8109279	8114679	+	8108024	8110159	8109285	DTSS	3979	682	1436	0.50393	0.0578
FBgn0261554	CG42672	2R	17183178	17197916	+	17178397	17184082	17181223	5P	4885	100	191	0.5088	0.10021
FBgn0001220	Hsc70-5	2R	10140103	10143697	-	10140571	10147188	10143570	DTSS	2922	1379	2513	0.51709	0.11866
FBgn0038834	RpS30	3R	16676313	16677149	+	16675748	16677158	16676287	5P	507	1461	2474	0.53001	0.15798
FBgn0020910	RpL3	3R	7047616	7050895	+	7047010	7049608	7047594	5P	715	2914	5662	0.53606	0.0731
FBgn0015288	RpL22	X	656593	659163	-	658631	659784	659173	5P	1109	1118	1804	0.53629	0.19079
FBgn0261593	RpS10b	X	19492064	19493108	+	19491515	19492492	19492053	5P	728	1422	2375	0.54646	0.15341
FBgn0015268	Nap1	2R	19792698	19794837	-	19789993	19798231	19794815	DTSS	1300	795	1844	0.55622	0.03198
FBgn0039886	CG2003	3R	27803843	27816631	+	27810912	27811981	27811550	G	1731	82	95	0.56065	0.67996
FBgn0039735	CG7911	3R	25829403	25830583	-	25829804	25831248	25830671	5P	656	222	462	0.56458	0.0692
FBgn0039183	Dis3	3R	20159155	20162970	+	20158515	20159661	20159100	5P	3095	211	383	0.57708	0.11767
FBgn0000559	Ef2b	2L	21678050	21682116	-	21676324	21682710	21682156	5P	2771	4192	6657	0.57914	0.22151
FBgn0032050	CG13096	2L	8509251	8511844	-	8511394	8512498	8511906	5P	2246	210	477	0.59428	0.04304
FBgn0037926	Elp1	3R	7476693	7481413	+	7475896	7477336	7476449	5P	3918	63	94	0.60928	0.29571
FBgn0029942	CG2059	X	7180391	7182150	+	7179767	7180821	7180313	5P	995	62	77	0.6105	0.5219
FBgn0037686	RpL34b	3R	5225959	5226948	-	5226211	5228907	5226963	5P	710	781	1661	0.61407	0.04974
FBgn0036136	Ufd1-like	3L	11115066	11116316	-	11115852	11116883	11116397	5P	1194	150	177	0.62067	0.63339
FBgn0261597	RpS26	2L	18442035	18443228	-	18442297	18443694	18443210	DTSS	640	1295	2304	0.6224	0.11064
FBgn0037135	CG7414	3L	21817840	21820956	+	21817476	21818642	21818063	G	2319	452	716	0.62807	0.19976
FBgn0028426	JhI-1	2R	6194535	6197299	-	6196809	6198247	6197604	5P	2707	102	186	0.62959	0.13299
FBgn0011284	RpS4	3L	13034856	13037005	+	13034439	13035488	13034915	DTSS	976	1641	2773	0.6333	0.15732
FBgn0035753	RpL18	3L	7233303	7234451	-	7233854	7234859	7234406	DTSS	724	933	1662	0.63505	0.12174
FBgn0037248	Spargel	3R	248205	255057	-	253895	255562	254446	G	4136	256	506	0.64139	0.09428
FBgn0013954	FK506-bp2	2R	15177614	15178467	+	15177068	15178318	15177577	5P	640	646	1054	0.64404	0.18434
FBgn0032518	RpL24	2L	13394123	13395115	-	13393994	13395725	13395123	5P	813	2237	3792	0.64614	0.14388
FBgn0013269	FK506-bp1	3R	11157306	11158855	-	11157628	11159498	11158938	5P	1299	555	1206	0.64643	0.05632
FBgn0039713	RpS8	3R	25687619	25689624	+	25686320	25688340	25687601	5P	726	3522	5685	0.65488	0.18304
FBgn0028473	CG8801	2R	5283770	5286239	-	5284301	5287327	5286252	5P	2197	590	1153	0.66003	0.08289
FBgn0034986	mRpS17	2R	20061187	20061958	-	20061552	20064526	20062383	5P	708	14	21	0.66168	0.33372
FBgn0033549	mms4	2R	6698583	6699720	+	6697881	6699591	6698513	5P	1138	20	33	0.66797	0.27447
FBgn0260441	RpS12	3L	13016452	13017862	+	13015998	13016978	13016403	5P	613	1087	1740	0.66933	0.19705
FBgn0002593	RpLP1	2L	419952	420864	+	418510	422018	419993	DTSS	601	3243	5684	0.67436	0.14511
FBgn0030048	CG12112	X	8452912	8454225	-	8454162	8455213	8454617	5P	1096	160	151	0.68427	0.88573
FBgn0034793	asrij	2R	18773921	18775101	+	18772804	18774596	18773582	5P	904	60	81	0.68937	0.3824
FBgn0030672	CG9281	X	15599839	15604572	-	15603935	15605154	15604618	5P	3033	478	836	0.71145	0.14341
FBgn0263987	spoon	X	5306419	5314900	-	5314197	5315426	5314930	5P	3162	640	983	0.71347	0.28561
FBgn0036825	RpL26	3L	18891975	18893017	+	18890844	18892976	18891910	5P	648	2510	3904	0.71682	0.20959
FBgn0037351	RpL13A	3R	1450196	1451669	+	1449366	1450923	1450174	5P	722	3673	5893	0.72735	0.1895
FBgn0030086	CG7033	X	8983546	8986859	+	8983296	8984333	8983933	G	2121	1416	1788	0.73426	0.49073
FBgn0025684	MFS18	2L	4446670	4448635	-	4448421	4449249	4448917	5P	1846	84	93	0.74701	0.73313
FBgn0003360	sesB	X	10674926	10680940	-	10679593	10680594	10680215	G	1634	2324	3526	0.7551	0.27604
FBgn0025111	Ant2	X	10672987	10680913	-	10679593	10680594	10680215	G	1266	2339	3549	0.7553	0.27589
FBgn0015776	nrv1	2L	6778555	6786861	-	6786354	6788189	6786897	5P	1926	352	323	0.76049	0.85563
FBgn0021818	cnk	2R	13301475	13307512	-	13307303	13310341	13308318	5P	5407	91	142	0.77643	0.24537
FBgn0036423	CG3919	3L	14403726	14405832	+	14402167	14404031	14402658	5P	1358	8	8	0.80675	0.90711
FBgn0016685	Nlp	3R	25830507	25836074	+	25829804	25831248	25830671	DTSS	914	368	594	0.80853	0.20393
FBgn0000181	bic	2R	8757754	8759299	+	8756403	8758379	8757774	DTSS	986	1316	2285	0.81296	0.14811
FBgn0039049	CG6726	3R	18917446	18919181	+	18914839	18920885	18915525	5P	1420	55	63	0.81366	0.68248
FBgn0037347	CG1427	3R	1427155	1428907	+	1424819	1427249	1426332	5P	1534	56	57	0.81696	0.94499
FBgn0031736	CG11030	2L	5724656	5762420	+	5724159	5725323	5724638	5P	1800	80	136	0.81985	0.18051
FBgn0030616	RpL37a	X	15031903	15033400	-	15032749	15034009	15033391	DTSS	588	788	1210	0.82503	0.25283
FBgn0050394	CG30394	2R	17207545	17210819	-	17209708	17212474	17211190	5P	2953	117	122	0.82897	0.87019
FBgn0029755	Sas10	X	5211442	5213104	+	5210977	5211904	5211411	5P	1643	85	138	0.83974	0.20726
FBgn0027493	CG17273	3R	16650389	16656302	-	16655363	16656779	16655708	G	1951	589	647	0.84101	0.69273
FBgn0034237	eIF3	2R	13423718	13426647	+	13422307	13425995	13423871	DTSS	2481	1117	1514	0.84731	0.42681
FBgn0027538	beta4GalNAcTA	2R	10146535	10148655	+	10140571	10147188	10143570	5P	1865	52	53	0.85738	0.89201
FBgn0033918	CG8531	2R	10143998	10146292	+	10140571	10147188	10143570	5P	2033	281	361	0.85859	0.47106
FBgn0261618	larp	3R	24143884	24162162	-	24160593	24162717	24161348	G	6745	525	755	0.85991	0.34377
FBgn0036030	CG6767	3L	9676679	9689800	-	9685220	9688980	9685818	G	1910	245	293	0.86102	0.63477
FBgn0004432	Cyp1	X	16211706	16214403	-	16212960	16214879	16214357	DTSS	1269	2800	3099	0.86183	0.73582
FBgn0031850	Tsp	2L	6686791	6709086	-	6708479	6710788	6709322	5P	2112	108	144	0.86399	0.42903
FBgn0038286	CG6966	3R	10906169	10921333	-	10920992	10922013	10921610	5P	3431	109	116	0.86849	0.83978
FBgn0020389	Papss	3L	19838393	19854025	+	19854077	19855050	19854539	3P	2394	357	348	0.8729	0.94544
FBgn0262734	Rbp2	X	16342710	16349005	+	16342420	16343453	16342958	G	2628	1037	1230	0.88101	0.67995
FBgn0040234	c12.2	X	9213392	9218491	+	9212900	9213791	9213286	5P	4393	47	62	0.88277	0.46107
FBgn0050481	mRpL53	2R	9841700	9843169	+	9841029	9842252	9841632	5P	829	114	145	0.88392	0.52003
FBgn0053155	CG33155	2R	9841700	9843169	+	9841029	9842252	9841632	5P	725	114	145	0.88392	0.52003
FBgn0011224	heph	3R	27672709	27819000	-	27810912	27811981	27811550	G	2391	601	530	0.89245	0.75199
FBgn0263594	lost	3R	228771	232914	+	228280	229910	228755	5P	2546	1984	2257	0.91662	0.69141
FBgn0038197	foxo	3R	9882667	9913700	+	9882250	9883240	9882699	DTSS	3450	240	242	0.92053	0.94222
FBgn0015270	Orc2	3R	9790607	9792797	+	9789865	9790923	9790369	5P	1995	53	52	0.9211	0.99177
FBgn0086758	chinmo	2L	1651258	1704682	+	1648477	1651897	1649955	5P	4159	1004	1084	0.93945	0.88667
FBgn0000370	crc	2L	21310866	21319527	+	21310670	21311546	21311256	G	1878	814	772	0.94912	0.93925
FBgn0010482	l(2)01289	2R	2608606	2628177	-	2617317	2622663	2622056	G	3433	7	7	0.94955	1
FBgn0030456	CG4332	X	13049071	13051405	+	13048423	13049544	13048989	5P	2254	134	135	0.95027	0.89932
FBgn0037336	CG2519	3R	1365232	1373497	-	1372833	1373861	1373520	5P	5593	129	130	0.95278	0.93174
FBgn0031252	CG13690	2L	418434	419652	-	418510	422018	419993	5P	1219	65	63	0.98753	0.94475
FBgn0015521	RpS21	2L	2856070	2857029	+	2855157	2856699	2856082	DTSS	391	1342	1731	0.99238	0.46567
FBgn0034542	Fem-1	2R	16549979	16554748	-	16554175	16556098	16555589	5P	2485	80	86	0.99944	0.78378
FBgn0085450	Snoo	2L	7891310	7984196	-	7983938	7984663	7984214	5P	4885	528	432	1.00681	0.59402
FBgn0015794	Rab18	X	5564860	5565845	-	5564671	5567552	5566754	5P	830	201	188	1.01126	0.93867
FBgn0039050	CG17110	3R	18919220	18921163	+	18914839	18920885	18915525	5P	1520	19	14	1.06756	0.49909
FBgn0003279	RpL4	3R	23748543	23750610	+	23748002	23749285	23748513	5P	1400	4503	6054	1.08595	0.40003
FBgn0034987	CG3363	2R	20074226	20082813	+	20073511	20075729	20075098	G	6860	142	141	1.08843	0.941392
FBgn0263396	sqd	3R	9460584	9472026	-	9470445	9472194	9470982	G	1983	2839	2885	1.09796	0.96861
FBgn0002609	E(spl)m3-HLH	3R	21847545	21848849	+	21845071	21848258	21847597	DTSS	1305	17	17	1.09924	0.9281
FBgn0036974	eRF1	3L	20341455	20346973	+	20341234	20343150	20342676	G	1765	1027	1135	1.10123	0.8064
FBgn0265297	pAbp	2R	14027583	14034696	+	14027737	14030371	.	.	2473	5421	5599	1.11534	0.88606
FBgn0262872	milt	2L	7037823	7056010	+	7042000	7042855	7042373	G	3711	507	441	1.12252	0.80721
FBgn0040235	c12.1	X	9211948	9213256	-	9212900	9213791	9213286	5P	1246	111	100	1.12549	0.8888
FBgn0016694	Pdp1	3L	7805015	7860469	-	7859943	7861156	7860708	5P	2828	501	464	1.12648	0.82958
FBgn0001219	Hsc70-4	3R	11068409	11072336	+	11068047	11069889	11069366	G	2280	12680	14130	1.14543	0.71301
FBgn0035888	CG7120	3L	8389100	8395395	+	8387894	8389519	8388259	5P	2641	153	138	1.15012	0.88078
FBgn0015218	eIF	3L	9392718	9395560	-	9394746	9395917	9395569	5P	1156	883	898	1.15624	0.95145
FBgn0031149	CG1518	X	20920991	20924964	-	20923734	20924814	20924278	G	2388	939	821	1.15889	0.82863
FBgn0000546	EcR	2R	1975378	2056592	-	2038270	2039356	2038855	G	3740	301	246	1.16047	0.6343
FBgn0013770	Cp1	2R	9848180	9855486	+	9849407	9851726	9850218	G	1369	8821	7074	1.16437	0.62092
FBgn0263490	mld	3R	20411375	20449621	+	20411784	20413067	20412454	G	6891	314	230	1.17006	0.4611
FBgn0010078	RpL23	2R	18741898	18743211	+	18741275	18742466	18741774	5P	544	2049	2425	1.17531	0.602
FBgn0004924	Top1	X	15213512	15222062	+	15216895	15218001	15217418	G	2379	625	643	1.17822	0.90382
FBgn0032586	Tpr2	2L	16491540	16507621	+	16490829	16492243	16491313	5P	1877	989	944	1.18312	0.93268
FBgn0003261	Rm62	3R	1826148	1834301	-	1832808	1834733	1833284	G	2757	2459	2392	1.19076	0.98972
FBgn0037644	CG11964	3R	4768676	4770742	-	4770247	4771325	4770790	5P	1885	140	151	1.21096	0.79379
FBgn0010412	RpS19a	X	16531927	16533282	+	16531724	16532476	16532150	G	635	1406	1545	1.22709	0.69744
FBgn0033494	KCNQ	2R	6033402	6079899	-	6046980	6048168	6047673	G	2217	75	45	1.23696	0.23837
FBgn0038476	kuk	3R	12905966	12910503	+	12904675	12907145	12905201	5P	2200	567	474	1.23946	0.70119
FBgn0003721	Tm1	3R	11107093	11134501	+	11113118	11114216	11113659	G	752	495	401	1.24487	0.61173
FBgn0031622	CG3251	2L	4688965	4690702	-	4690197	4691382	4690772	5P	1685	192	225	1.26404	0.64369
FBgn0051352	Unc	3R	5520174	5531139	-	5528848	5531709	5531249	5P	2640	1654	1302	1.32437	0.63194
FBgn0011706	rpr	3L	18390635	18391535	.	18394983	18397105	18396117	.	901	140	112	1.33748	0.54112
FBgn0003575	su	X	529923	537793	+	530611	531672	531178	G	4904	344	272	1.35771	0.59883
FBgn0040319	Gclc	X	7996615	8010180	-	8009684	8010568	8010226	5P	3147	617	499	1.37037	0.6323
FBgn0086757	cbs	2R	9338091	9340898	+	9337138	9338759	9337581	5P	2149	54	51	1.37298	0.90213
FBgn0264491	how	3R	17867913	17905043	+	17874583	17875687	17875148	G	1759	222	166	1.38321	0.45734
FBgn0039558	CG4980	3R	23747005	23748078	-	23748002	23749285	23748513	5P	1007	82	67	1.38803	0.71044
FBgn0004587	B52	3R	9487033	9492613	+	9486745	9487822	9487366	G	1557	867	788	1.3903	0.87146
FBgn0028420	Kr	2L	6081808	6096498	+	6087895	6089669	6088480	G	3564	200	154	1.40123	0.54513
FBgn0033907	mRpS16	2R	10060491	10061133	-	10060652	10063793	10063219	5P	484	92	83	1.42259	0.85815
FBgn0036824	CG3902	3L	18886220	18891393	-	18890844	18892976	18891910	5P	1585	280	256	1.42483	0.96198
FBgn0033777	CG17574	2R	8736863	8756928	-	8756403	8758379	8757774	5P	841	203	148	1.43391	0.46738
FBgn0034802	CG3800	2R	18822092	18824453	-	18823742	18824994	18824326	DTSS	2155	358	382	1.4402	0.85484
FBgn0029941	CG1677	X	7175122	7299830	-	7193533	7195672	7193944	G	3678	1430	1199	1.44342	0.70388
FBgn0000581	E(Pc)	2R	7339548	7352775	+	7338897	7340710	7339412	5P	9322	1079	878	1.45474	0.66913
FBgn0029873	CG3918	X	6418497	6420375	+	6417960	6418924	6418460	5P	1808	122	111	1.4557	0.86994
FBgn0264357	SNF4Agamma	3R	16966461	17039991	+	16981492	16983268	16982058	G	2093	867	651	1.47611	0.5223
FBgn0050390	Sgf29	2R	17179744	17180981	-	17178397	17184082	17181223	5P	1062	68	48	1.48264	0.46837
FBgn0025674	CycK	2L	22128264	22130142	-	22128824	22130527	22130141	DTSS	1679	316	275	1.48668	0.75515
FBgn0000568	Eip75B	3L	17944053	18057796	-	17943029	17944213	17943804	3P	3750	313	226	1.49287	0.44291
FBgn0034803	CG9849	2R	18824802	18826548	+	18823742	18824994	18824326	5P	960	62	49	1.52804	0.65538
FBgn0035713	velo	3L	6737526	6745386	-	6739891	6740866	6740397	G	2540	425	355	1.54732	0.74042
FBgn0263231	bel	3R	4480697	4486483	-	4484067	4486728	4486158	G	3010	2366	1944	1.55188	0.70054
FBgn0030673	CG15601	X	15604880	15606342	+	15603935	15605154	15604618	5P	1040	14	10	1.5603	0.59144
FBgn0005672	spi	2L	19567900	19577315	-	19575041	19576820	19576102	G	1438	1041	676	1.57136	0.29028
FBgn0004103	Pp1-87B	3R	8249343	8251639	-	8251066	8252478	8251621	DTSS	2203	1148	940	1.6252	0.64065
FBgn0030400	CG11138	X	12463202	12477226	-	12476621	12477560	12477150	DTSS	3800	543	388	1.62778	0.42485
FBgn0044823	Spec2	3R	1442366	1449847	-	1449366	1450923	1450174	5P	1748	109	72	1.65344	0.33234
FBgn0037350	CG2911	3R	1447841	1449847	-	1449366	1450923	1450174	5P	921	60	41	1.66544	0.35875
FBgn0259242	CG42340	X	6317156	6418356	-	6417960	6418924	6418460	5P	4614	14	10	1.69698	0.43638
FBgn0001994	crp	2L	16264061	16287728	-	16284086	16285424	16284938	G	3895	1120	835	1.70992	0.48712
FBgn0261617	nej	X	9559475	9581099	-	9578774	9580310	9579866	G	11704	1191	819	1.72189	0.42454
FBgn0014020	Rho1	2R	11990192	11994734	+	11989608	11990709	11990166	5P	763	301	240	1.77596	0.57215
FBgn0261934	dikar	3L	6721900	6736264	.	6736548	6737429	6736905	.	1578	327	230	1.86749	0.43271
FBgn0034282	Mapmodulin	2R	13753683	13759520	-	13757722	13760057	13758554	G	1636	767	555	1.89967	0.39695
FBgn0263197	Patronin	2R	13406529	13423371	-	13422307	13425995	13423871	5P	5163	1322	917	1.92353	0.40917
FBgn0004198	ct	X	7503181	7572892	+	7528349	7531058	7528928	G	10438	2282	1342	1.9397	0.186
FBgn0004860	ph	X	2010899	2017164	-	2016529	2018884	2017972	5P	4614	217	143	1.94187	0.36427
FBgn0050497	CG30497	2R	3624524	3670142	-	3668642	3671238	3670120	DTSS	4324	1058	704	2.00907	0.32754
FBgn0003887	betaTub56D	2R	15334824	15339122	-	15338157	15339387	15339061	DTSS	1613	8451	5581	2.01217	0.365
FBgn0030049	Trf4-1	X	8454662	8464192	+	8454162	8455213	8454617	5P	3975	434	302	2.02291	0.42466
FBgn0036816	Indy	3L	18821732	18839367	-	18832903	18834183	18833712	G	2484	358	237	2.024	0.34235
FBgn0036684	CG3764	3L	16987817	17005665	-	17000151	17000980	17000441	G	5092	325	220	2.05098	0.37392
FBgn0265523	Smr	X	12578236	12636477	-	12628842	12630579	12630016	G	12610	1744	1123	2.08221	0.31412
FBgn0022768	Pp2C1	X	4574433	4580904	-	4578204	4579168	4578688	G	5231	367	229	2.11647	0.29142
FBgn0004652	fru	3R	14239995	14371308	-	14273583	14275218	14274559	G	2254	650	395	2.13465	0.23781
FBgn0052676	CG32676	X	10605196	10638938	-	10638602	10640070	10639503	5P	5409	311	180	2.16429	0.21532
FBgn0025394	inc	X	1377512	1411648	+	1376554	1377714	1377428	5P	3270	389	261	2.17654	0.3357
FBgn0003275	RpII18	3R	1197517	1198119	+	1196962	1198314	1197503	5P	541	334	245	2.18445	0.49049
FBgn0262081	Csk	3R	7459000	7476428	-	7475896	7477336	7476449	5P	3946	378	233	2.1976	0.25725
FBgn0010409	RpL18A	2R	13433911	13434967	-	13433732	13437300	13435244	5P	683	693	475	2.31422	0.43142
FBgn0030610	CG9065	X	14978062	14978732	-	14978261	14980626	14979881	5P	485	281	184	2.34657	0.34854
FBgn0039712	CG15514	3R	25685777	25687216	-	25686320	25688340	25687601	5P	1348	203	128	2.58363	0.28395
FBgn0013810	Dhc36C	2L	17501401	17525515	+	17500634	17501635	17501168	5P	12136	19	8	2.6711	0.05646
FBgn0038065	Snx3	3R	8453753	8456217	+	8452955	8454871	8453587	5P	1416	1708	883	2.87062	0.11694
FBgn0041184	Socs36E	2L	18138675	18152410	-	18151137	18152887	18152494	5P	3327	498	278	2.87773	0.17105
FBgn0015791	Rab14	2L	14355147	14358764	+	14354539	14355763	14355101	5P	878	200	91	3.00115	0.05896
FBgn0004237	Hrb87F	3R	9482568	9486253	-	9485763	9486604	9486283	5P	1587	1648	802	3.14494	0.08887
FBgn0024250	brk	X	7201972	7205165	+	7200365	7202454	7201698	5P	3192	246	101	3.75181	0.03575
FBgn0038829	CG17271	3R	16644851	16647570	-	16647028	16648695	16648052	5P	1098	84	34	4.28071	0.03597

## Sheet: SupTable 3
gene name	trivial name	transcript length	normalized reads Myc-kd	normalized reads GFP-kd	total normalized reads	fold change (Myc-kd/GFP-kd)	P-value
FBgn0032058	CG9289	2129	4	76	79.8498	0.0433266	2.88e-09
FBgn0083120	Uhg8	496	4	23	26.7429	0.0712863	0.000250662
FBgn0065073	snoRNA:229	140	21	104	124.845	0.0771903	0.000128846
FBgn0065055	snoRNA:Psi28S-2648	162	54	196	250.026	0.0901194	0.00106888
FBgn0015393	hoip	569	40	411	450.351	0.0915903	1.52e-07
FBgn0042092	CG13773	1081	2	21	23.5762	0.09604	0.000104282
FBgn0082987	snoRNA:Psi28S-2444	130	85	242	326.22	0.103	0.00534819
FBgn0086665	snoRNA:Psi18S-1377a	139	427	1322	1749.56	0.106039	0.00343899
FBgn0026196	nop5	1813	65	587	651.99	0.111207	5.14e-07
FBgn0083012	snoRNA:Psi28S-1135a	148	183	551	734.448	0.111809	0.00364232
FBgn0086668	snoRNA:Psi28S-3436a	141	60	185	244.725	0.120819	0.004027
FBgn0045800	Uhg1	1043	16	56	71.7472	0.123824	0.00495548
FBgn0262029	d	5080	58	142	199.516	0.126458	0.0144036
FBgn0083057	snoRNA:Psi18S-110	139	5763	13958	19720.5	0.12729	0.0167487
FBgn0082967	snoRNA:Psi28S-3327a	140	16	58	73.9574	0.130975	0.00229301
FBgn0083042	snoRNA:Psi18S-1854a	139	88	250	337.58	0.131661	0.00722049
FBgn0003062	Fib	1325	122	907	1029.05	0.134954	2.06e-06
FBgn0086660	snoRNA:Psi28S-1837a	137	41	108	149.331	0.13498	0.011487
FBgn0029148	NHP2	667	43	264	306.868	0.135711	2.01e-05
FBgn0038964	Nop56	1746	108	872	980.484	0.136009	1.56e-06
FBgn0036822	NijB	741	6	15	21.4852	0.136294	0.0316781
FBgn0082994	snoRNA:Psi28S-1837c	139	30	130	159.822	0.137474	0.00054982
FBgn0037723	SpdS	995	26	129	155.161	0.141655	0.000183414
FBgn0083048	snoRNA:Psi18S-1377d	136	311	797	1108.35	0.149404	0.017514
FBgn0086602	snoRNA:Psi28S-3436b	143	129	390	519.263	0.149765	0.00475983
FBgn0083040	snoRNA:Psi18S-1854c	140	550	1320	1869.55	0.154234	0.0205373
FBgn0086451	l(2)k09022	6459	58	258	315.904	0.1566	0.000342702
FBgn0083010	snoRNA:Psi28S-1135c	143	221	516	737.625	0.156655	0.0318477
FBgn0082968	snoRNA:Psi28S-3316e	132	6	16	21.4142	0.156799	0.0386611
FBgn0082981	snoRNA:Psi28S-2949	155	12	29	41.4729	0.160283	0.0416882
FBgn0051525	CG31525	1171	7	17	24.3489	0.160317	0.0398269
FBgn0082995	snoRNA:Psi28S-1837b	137	34	144	178.098	0.16123	0.000613774
FBgn0026169	snoRNA:Psi18S-1820	140	623	1538	2161.28	0.164403	0.0180484
FBgn0063491	GstE9	825	2	8	10.647	0.168166	0.0166639
FBgn0082922	snoRNA:Or-aca4	162	654	1469	2123.43	0.168463	0.0304649
FBgn0019938	RpI1	5063	63	374	437.465	0.171064	3.52e-05
FBgn0050349	CG30349	2012	100	460	559.777	0.171179	0.000219446
FBgn0083041	snoRNA:Psi18S-1854b	139	390	850	1240	0.171411	0.0362776
FBgn0261599	RpS29	502	1740	7562	9302.36	0.174828	0.000349621
FBgn0083044	snoRNA:Psi18S-1397	141	86	170	256.106	0.176602	0.0604807
FBgn0259937	Nop60B	971	710	2005	2715.17	0.176836	0.00777645
FBgn0033661	CG13185	16953	189	758	947.099	0.177992	0.000911181
FBgn0082923	snoRNA:Or-aca3	147	110	229	338.341	0.179559	0.0519222
FBgn0039627	CG11837	1101	10	37	46.81	0.179877	0.00340238
FBgn0001341	l(1)1Bi	3670	27	131	158.75	0.18001	0.000293262
FBgn0083005	snoRNA:Psi28S-1175a	136	27	73	99.633	0.180705	0.0206802
FBgn0082971	snoRNA:Psi28S-3316b	141	91	234	324.431	0.181148	0.0155872
FBgn0083053	snoRNA:Psi18S-1347b	143	16	32	48.6461	0.183323	0.0806698
FBgn0033754	Ak6	732	9	20	29.3524	0.184433	0.0979141
FBgn0086661	snoRNA:Psi28S-2566	268	46	102	147.983	0.185304	0.0296304
FBgn0032620	CG12288	1533	17	63	80.6361	0.185799	0.00363362
FBgn0086666	snoRNA:Psi28S-2179	145	95	216	310.378	0.188734	0.0347377
FBgn0032404	RpL7-like	960	48	196	244.769	0.190147	0.000799334
FBgn0039868	CG11563	841	27	124	150.225	0.190382	0.000380113
FBgn0036578	l(3)72Dn	2314	17	68	84.3721	0.192301	0.00145938
FBgn0004183	snRNA:U1:82Eb	255	5434	8647	14081.7	0.194293	0.174979
FBgn0262987	CG43295	504	3	7	10.7869	0.194726	0.132493
FBgn0083050	snoRNA:Psi18S-1377b	138	518	1114	1631.84	0.194822	0.0453037
FBgn0083123	Uhg5	401	51	107	157.931	0.198688	0.0728627
FBgn0034528	CG11180	2334	18	57	74.5875	0.199965	0.00989037
FBgn0035162	CG13900	4239	13319	26956	40275.5	0.200831	0.0556827
FBgn0004556	Dbp73D	2209	49	170	219.407	0.201816	0.00357542
FBgn0083014	snoRNA:Psi18S-996	151	697	1381	2077.49	0.203053	0.081646
FBgn0083013	snoRNA:Psi28S-1060	150	316	559	874.585	0.204768	0.113366
FBgn0086670	snoRNA:Psi28S-2622	140	1231	2296	3527.09	0.204853	0.104554
FBgn0083016	snoRNA:Psi18S-841d	138	247	457	703.745	0.204856	0.101446
FBgn0082983	snoRNA:Psi28S-2626	142	136	392	528.425	0.205913	0.00582039
FBgn0034422	CG7137	1284	18	60	77.927	0.207985	0.00432713
FBgn0020248	stet	1898	1261	2319	3580.86	0.20987	0.112141
FBgn0033344	CG8252	920	2	9	11.1817	0.210576	0.0108088
FBgn0031657	CG3756	1153	27	105	131.248	0.210721	0.0011896
FBgn0082959	snoRNA:Psi28S-3405b	140	110	274	384.28	0.211791	0.0201917
FBgn0086600	snoRNA:Psi18S-1347c	146	49	95	143.852	0.212208	0.0830477
FBgn0036764	CG5535	2040	54	178	231.655	0.214398	0.00266258
FBgn0259936	Uhg3	490	14	31	45.2075	0.215835	0.0855721
FBgn0027330	l(1)G0020	3211	58	313	371.115	0.217248	7.42e-05
FBgn0038473	ns1	2007	85	354	438.443	0.218524	0.00069419
FBgn0033540	Elp2	2548	35	120	154.933	0.219093	0.00325766
FBgn0004185	snRNA:U1:95Ca	164	6628	9800	16427.3	0.21934	0.237545
FBgn0004187	snRNA:U1:95Cc	164	7353	11422	18774.7	0.21957	0.193324
FBgn0039835	mRpL32	704	15	37	52.8198	0.219641	0.0432675
FBgn0063449	Uhg2	382	25	84	109.145	0.219797	0.00376035
FBgn0066084	RpL41	313	1293	2748	4040.34	0.220003	0.0510415
FBgn0082969	snoRNA:Psi28S-3316d	132	15	25	39.5118	0.22146	0.16798
FBgn0003916	snRNA:U1:21D	172	6698	9787	16484.3	0.221638	0.249567
FBgn0085192	CG34163	475	15	30	44.3821	0.221905	0.106909
FBgn0053217	CG33217	2227	42	84	125.239	0.222299	0.0992515
FBgn0082973	snoRNA:Psi28S-3308	153	497	971	1468.39	0.222752	0.068453
FBgn0034496	CG9143	2792	20	78	97.4504	0.224191	0.00143717
FBgn0039129	RpS19b	659	22	66	87.9669	0.225168	0.0078405
FBgn0085384	CG34355	1862	15837	23493	39329.5	0.229455	0.236987
FBgn0031040	CG14210	567	25	76	101.117	0.229782	0.00835676
FBgn0083058	snoRNA:Psi18S-1086	148	5499	8982	14481.4	0.230271	0.183212
FBgn0083009	snoRNA:Psi28S-1135d	142	282	461	743.657	0.230754	0.173442
FBgn0262945	CR43264	318	54	137	191.412	0.230757	0.0238875
FBgn0038903	RpI12	838	6	27	32.961	0.231504	0.00126073
FBgn0085229	CG34200	321	81	165	245.948	0.232542	0.0783094
FBgn0085434	NaCP60E	10469	1332	2820	4152.58	0.233428	0.0525539
FBgn0032908	CG9270	4143	3	9	12.4088	0.236312	0.0321732
FBgn0085767	CR40685	1124	6	13	18.7994	0.236438	0.117877
FBgn0004186	snRNA:U1:95Cb	164	8440	12044	20483.9	0.237357	0.27893
FBgn0034709	Swim	1986	593	1183	1775.4	0.238667	0.0578028
FBgn0036754	CG5589	2112	17	64	81.124	0.23899	0.00279566
FBgn0083011	snoRNA:Psi28S-1135b	145	27	55	82.1428	0.239142	0.0775017
FBgn0037061	CG12975	627	42	125	166.678	0.239711	0.0103306
FBgn0261286	Mat89Ba	3797	46	177	223.3	0.240141	0.00140541
FBgn0084017	CR41454	1058	4	10	14.1419	0.240835	0.10205
FBgn0029176	Ef1gamma	1691	953	4444	5396.09	0.241078	0.000198591
FBgn0082960	snoRNA:Psi28S-3405a	140	65	126	191.513	0.241557	0.0848552
FBgn0051874	CG31874	1623	5	10	14.8442	0.242618	0.0761829
FBgn0036186	CG6071	2926	3	11	14.7772	0.243218	0.0162224
FBgn0086662	snoRNA:Psi28S-3186	143	143	199	341.715	0.243634	0.324762
FBgn0082963	snoRNA:Psi28S-3378	150	700	1018	1718.54	0.24472	0.276703
FBgn0024558	Dph5	1128	169	556	725.208	0.244985	0.00289287
FBgn0029814	CG15765	3138	56	140	196.308	0.245366	0.0284293
FBgn0029712	CG15912	888	4	9	12.6898	0.246234	0.127189
FBgn0051898	CG31898	1021	5	9	13.8924	0.246234	0.219211
FBgn0024733	RpL10	778	1592	3220	4812.38	0.246393	0.0708384
FBgn0082999	snoRNA:Psi28S-1192c	134	43	99	141.974	0.24723	0.03822
FBgn0020909	Rtc1	1301	29	78	107.032	0.247284	0.0136536
FBgn0033741	CG8545	2960	77	356	432.845	0.247528	0.000288989
FBgn0083055	snoRNA:Psi18S-1295	140	62	109	170.916	0.249341	0.133613
FBgn0038968	CG12499	6384	88	243	330.513	0.249406	0.0129351
FBgn0086659	snoRNA:Psi18S-176	154	1828	3105	4932.43	0.249776	0.157442
FBgn0002780	mod	1954	42	167	208.419	0.250417	0.00116285
FBgn0039182	CG5728	4622	152	508	659.639	0.251473	0.00324689
FBgn0082966	snoRNA:Psi28S-3327b	140	111	225	336.152	0.252449	0.0699881
FBgn0043799	CG31381	1680	45	141	185.69	0.252596	0.00482814
FBgn0039241	CG11089	2195	45	141	185.69	0.252596	0.00482814
FBgn0053505	U3-55K	1677	21	77	98.0829	0.253352	0.00189689
FBgn0035541	CG15019	677	50	183	233.19	0.25525	0.0028395
FBgn0033557	CG12325	3215	23	89	112.056	0.255964	0.00234226
FBgn0030720	CG8939	2622	71	353	424.093	0.256155	0.000150246
FBgn0083004	snoRNA:Psi28S-1175b	141	99	195	294.068	0.256653	0.0837062
FBgn0086669	snoRNA:Psi18S-841a	144	125	277	402.765	0.256912	0.0365472
FBgn0033740	dgt5	2306	86	368	453.845	0.257405	0.000525561
FBgn0086601	snoRNA:Psi28S-3327c	140	57	99	155.507	0.259974	0.147289
FBgn0064225	RpL5	995	3040	6687	9726.47	0.260233	0.0441582
FBgn0034245	CG14482	291	83	150	232.386	0.260456	0.113041
FBgn0017545	RpS3A	854	1700	3046	4746	0.260531	0.136011
FBgn0083033	snoRNA:Psi18S-525f	135	7	12	19.4314	0.261576	0.189328
FBgn0037883	CG14701	487	4	12	16.8972	0.263137	0.0418648
FBgn0010408	RpS9	706	894	2072	2966.4	0.263372	0.0257666
FBgn0036342	CG11279	452	18	33	50.1174	0.263492	0.133547
FBgn0065048	snoRNA:U3:54Aa	173	6288	11204	17492.2	0.264454	0.104931
FBgn0083047	snoRNA:Psi18S-1377e	137	581	1180	1760.89	0.26466	0.0586809
FBgn0082957	snoRNA:Psi28S-3405d	140	372	760	1131.32	0.265721	0.0543259
FBgn0083049	snoRNA:Psi18S-1377c	137	293	600	893.597	0.26576	0.0522543
FBgn0082974	snoRNA:Psi28S-3305c	152	276	430	706.044	0.266479	0.221207
FBgn0040286	SC35	980	3522	5791	9313.52	0.26665	0.170918
FBgn0036514	CG12301	2515	20	65	85.2982	0.267986	0.00693412
FBgn0083968	CG34132	535	26	52	77.9614	0.268063	0.102
FBgn0029714	CG3527	976	17	44	60.9255	0.269186	0.0299106
FBgn0083003	snoRNA:Psi28S-1175c	136	621	900	1521.08	0.270258	0.31913
FBgn0085279	CG34250	330	21	38	58.9907	0.270762	0.147956
FBgn0082958	snoRNA:Psi28S-3405c	140	184	291	475.292	0.271703	0.208167
FBgn0036306	CG10973	1032	6	11	16.7585	0.271964	0.155124
FBgn0010770	ppan	1477	43	151	194.058	0.273342	0.00232293
FBgn0082972	snoRNA:Psi28S-3316a	132	54	105	158.832	0.2748	0.0874087
FBgn0030406	CG1463	1225	26	67	93.4585	0.275137	0.0205958
FBgn0086664	snoRNA:Psi28S-2149	144	41	77	118.38	0.27521	0.112274
FBgn0262598	mtsh	2501	43	107	150.36	0.277437	0.0262937
FBgn0083001	snoRNA:Psi28S-1192a	140	986	1480	2466.62	0.277725	0.25741
FBgn0039259	CG11781	489	22	37	58.8602	0.277955	0.193793
FBgn0038183	CG9286	999	27	87	114.009	0.278715	0.00660837
FBgn0036018	CG3335	2926	40	114	153.387	0.27881	0.0123511
FBgn0082961	snoRNA:Psi28S-3385b	140	47	83	130.822	0.278864	0.139746
FBgn0037489	CG1234	2598	52	193	245.155	0.279161	0.00203907
FBgn0016726	RpL29	303	431	847	1278.87	0.280082	0.0787466
FBgn0083020	snoRNA:Psi18S-640g	129	9	26	34.9855	0.280744	0.033544
FBgn0034232	CG4866	692	33	64	97.0394	0.282013	0.10324
FBgn0037122	CG14570	780	4	12	15.8863	0.282931	0.0256693
FBgn0083121	Uhg7	421	31	51	82.2185	0.282958	0.251228
FBgn0052320	CG32320	2592	4	6	10.7194	0.286864	0.43409
FBgn0086658	snoRNA:Psi28S-1180	145	146	201	347.244	0.287041	0.38195
FBgn0034743	RpS16	579	1354	2508	3862.19	0.287302	0.100204
FBgn0004363	porin	1097	480	1508	1987.8	0.28783	0.004404
FBgn0039407	CG14544	1069	14	40	53.7353	0.288527	0.0184194
FBgn0030480	Tim9a	516	15	24	38.6855	0.28863	0.226518
FBgn0050383	CG30383	966	5	11	15.5409	0.288991	0.0761829
FBgn0032076	CG9510	1608	28	67	95.7875	0.289843	0.039332
FBgn0032077	CG9515	2802	28	67	95.7875	0.289843	0.039332
FBgn0022069	Nnp-1	2889	169	515	683.978	0.290126	0.00594663
FBgn0030504	CG2691	4479	134	462	595.729	0.29029	0.00242584
FBgn0086671	snoRNA:Psi28S-2876	140	1100	1654	2754.43	0.290746	0.276291
FBgn0037137	Nopp140	2713	153	655	807.801	0.291489	0.000476033
FBgn0003278	RpI135	3544	60	236	295.951	0.291537	0.0012166
FBgn0039205	CG13623	563	6	17	23.7221	0.291607	0.0292681
FBgn0038277	RpS5b	899	16	33	49.1558	0.291653	0.116842
FBgn0051144	CR31144	559	120	330	450.038	0.291687	0.00976345
FBgn0032988	Tif-IA	2049	71	130	200.709	0.292188	0.144032
FBgn0040650	CG15456	512	5	15	20.0401	0.293164	0.0154447
FBgn0052267	CG32267	489	36	55	90.8531	0.293565	0.29871
FBgn0039929	CG11076	1192	77	220	297.193	0.293868	0.012691
FBgn0033454	CG1671	2523	88	270	357.698	0.295673	0.00522756
FBgn0083018	snoRNA:Psi18S-841b	138	22	29	50.2055	0.29691	0.457783
FBgn0029704	CG2982	2244	31	89	120.069	0.297357	0.0123738
FBgn0036254	CG5645	2745	19	64	82.8733	0.298631	0.00639128
FBgn0051754	His-Psi:CR31754	314	14	21	34.6504	0.29876	0.292853
FBgn0039218	Rpb10	364	45	76	121.26	0.299073	0.190297
FBgn0082979	snoRNA:Psi28S-3091a	135	15	25	40.2316	0.299436	0.237232
FBgn0031494	CG17219	1253	24	46	70.3922	0.30047	0.155252
FBgn0034264	CG10933	1398	4	7	11.1896	0.301912	0.43409
FBgn0085212	CG34183	533	10	15	24.8985	0.301959	0.348466
FBgn0036187	CG11660	2049	26	104	129.6	0.30303	0.00136544
FBgn0039233	CG7006	708	41	141	182.107	0.303955	0.00314721
FBgn0033357	Tom7	384	40	66	106.408	0.304143	0.207602
FBgn0028744	CG5033	2501	62	237	299.212	0.304652	0.00137679
FBgn0036213	RpL10Ab	750	656	1246	1902.01	0.304798	0.0878717
FBgn0011282	Obp84a	663	4	7	11.0508	0.305068	0.203206
FBgn0003499	sr	3971	11	21	31.8282	0.305257	0.105992
FBgn0083983	mRpL34	282	16	29	45.917	0.305894	0.146301
FBgn0083025	snoRNA:Psi18S-640b	137	15	25	39.4844	0.308242	0.244018
FBgn0030611	CG15027	600	21	67	87.6487	0.308279	0.00748292
FBgn0037708	CG9386	1652	39	72	110.178	0.308806	0.146839
FBgn0011824	CG4038	971	35	136	171.22	0.309478	0.00104427
FBgn0034816	CG3085	1668	4	10	14.5203	0.309829	0.101526
FBgn0052344	CG32344	2694	47	171	218.365	0.309893	0.00213105
FBgn0034729	CG10344	1120	13	21	33.6932	0.310587	0.228035
FBgn0036502	CG7841	1377	12	29	41.3592	0.31094	0.0339319
FBgn0082925	snoRNA:Or-aca1	135	34	58	92.2361	0.311341	0.178267
FBgn0083006	snoRNA:Psi28S-1153	148	16	28	43.8619	0.311768	0.162325
FBgn0013325	RpL11	694	1196	2652	3848.5	0.31197	0.035431
FBgn0034933	CG3735	2254	41	113	153.374	0.31214	0.0169397
FBgn0031227	CG3709	1699	24	52	75.2819	0.312322	0.0677747
FBgn0086904	Nacalpha	870	1140	2616	3755.71	0.312903	0.0322273
FBgn0037003	CG18281	1665	5	7	12.3483	0.312907	0.439909
FBgn0033372	CG13742	2445	6	9	14.5295	0.313329	0.33544
FBgn0085790	CR41507	1041	7	13	19.9608	0.313504	0.203332
FBgn0052601	betaNACtes3	967	32	78	110.079	0.314485	0.0318173
FBgn0083045	snoRNA:Psi18S-1389b	155	58	73	131.002	0.315108	0.529121
FBgn0031008	CG8010	1633	34	134	168.452	0.31515	0.00107131
FBgn0038746	Surf6	1152	83	268	350.35	0.315801	0.0053299
FBgn0052075	CG32075	1751	35	69	104.027	0.316865	0.105745
FBgn0085425	CG34396	2162	36	137	172.955	0.317221	0.00129315
FBgn0083000	snoRNA:Psi28S-1192b	138	33	73	105.811	0.318187	0.0651353
FBgn0035537	CG11342	965	13	17	29.1996	0.318423	0.529453
FBgn0052598	betaNACtes6	967	31	66	97.3399	0.318624	0.0701618
FBgn0261606	RpL27A	584	1010	2432	3441.55	0.319968	0.019525
FBgn0033000	CG14464	637	69	101	170.102	0.319984	0.378667
FBgn0038057	CG12267	1645	17	39	56.5352	0.320385	0.0522898
FBgn0000109	Aprt	790	17	36	53.122	0.320712	0.081164
FBgn0029885	CG3224	836	69	185	254.132	0.321231	0.015598
FBgn0036188	CG7339	967	23	56	78.2923	0.32179	0.0277785
FBgn0034734	CG4554	8387	62	203	264.459	0.321992	0.00445131
FBgn0053803	His3:CG33803	468	21	36	56.9605	0.322285	0.151118
FBgn0051759	CG31759	2192	40	72	112.493	0.322444	0.163238
FBgn0263018	snRNA:U4atac:82E	160	99	189	287.997	0.323067	0.0898757
FBgn0033562	nclb	1543	182	740	921.821	0.32315	0.000674691
FBgn0028274	ns3	2032	57	181	237.67	0.323378	0.0043492
FBgn0001330	kz	3927	47	148	195.125	0.324578	0.00598238
FBgn0003930	snRNA:U4:39B	143	1372	1763	3135.08	0.324612	0.425042
FBgn0260456	CG4806	2057	53	155	208.104	0.325222	0.0114662
FBgn0035675	CG6610	421	51	92	142.577	0.326353	0.14043
FBgn0086472	RpS25	515	1950	3853	5802.88	0.326905	0.0652861
FBgn0035063	Eap	863	24	80	104.403	0.326932	0.00531413
FBgn0037846	CG6574	1962	10	28	38.6527	0.327084	0.0259498
FBgn0010520	Bka	764	20	52	71.9276	0.327392	0.0224275
FBgn0260775	DnaJ-60	822	7	10	16.9414	0.327752	0.299632
FBgn0260770	CG42568	1468	7	10	16.9414	0.327752	0.299632
FBgn0040007	RpL38	401	514	696	1209.99	0.327915	0.461667
FBgn0028988	Spn42Dd	1195	9	17	25.7026	0.327965	0.154557
FBgn0039115	CG10214	970	53	148	200.995	0.328078	0.0110434
FBgn0027086	Aats-ile	3820	330	706	1035.47	0.329248	0.0544205
FBgn0083027	snoRNA:Psi18S-531	152	511	817	1328.09	0.329649	0.193956
FBgn0039274	CG11920	1007	29	70	98.8359	0.331004	0.0349615
FBgn0033059	CG7845	1414	49	143	191.96	0.331151	0.0112567
FBgn0053172	CG33172	3205	20	39	59.3194	0.332289	0.117213
FBgn0032873	CG2614	2234	45	74	119.113	0.332359	0.220459
FBgn0053863	His3:CG33863	468	26	38	63.4089	0.332666	0.27322
FBgn0036029	CG16719	1080	6	7	12.2331	0.333656	0.595833
FBgn0035216	CG9168	1952	26	38	64.4076	0.333885	0.388168
FBgn0083054	snoRNA:Psi18S-1347a	137	46	56	101.775	0.333965	0.544393
FBgn0031505	CG12400	458	75	122	196.923	0.334516	0.174696
FBgn0033912	RpS23	726	2513	4899	7412.3	0.335808	0.0760417
FBgn0032729	CG10639	1947	16	33	48.6565	0.339475	0.0805381
FBgn0036886	CG9300	2156	79	244	323.027	0.339506	0.00680271
FBgn0022774	Oat	1501	144	300	444.673	0.339937	0.0517473
FBgn0039679	ppk19	1536	16	22	37.9559	0.340406	0.430496
FBgn0082986	snoRNA:Psi28S-2562	135	455	703	1157.8	0.34055	0.229643
FBgn0032805	CG10337	1297	10	18	28.6209	0.340883	0.209649
FBgn0083015	snoRNA:Psi18S-920	141	354	446	799.853	0.341615	0.523471
FBgn0002590	RpS5a	855	8046	14055	22100.7	0.341775	0.127866
FBgn0029672	CG2875	1710	103	249	352.004	0.342628	0.0316591
FBgn0039300	RpS27	687	996	1786	2782.28	0.344044	0.117471
FBgn0029915	CG14434	730	45	87	131.637	0.344942	0.0924602
FBgn0053816	His1:CG33816	898	15	20	35.0689	0.345011	0.438011
FBgn0086663	snoRNA:Psi18S-1275	140	15	25	40.5993	0.345022	0.234048
FBgn0002778	mnd	2046	91	169	260.569	0.34599	0.110622
FBgn0035044	CG3663	767	27	52	78.8347	0.34632	0.110518
FBgn0086710	RpL30	513	557	1144	1701.32	0.347041	0.0580756
FBgn0052409	CG32409	1231	90	310	400.511	0.348141	0.00299716
FBgn0039757	RpS7	731	4532	9739	14271.3	0.348196	0.0442875
FBgn0034915	eIF6	1054	113	322	435.132	0.348613	0.00927884
FBgn0034214	CG6550	1750	11	30	40.9685	0.349718	0.03014
FBgn0032138	CG4364	2124	49	164	212.374	0.349739	0.00434015
FBgn0086672	snoRNA:Or-aca5	148	1522	1929	3451.37	0.350338	0.562854
FBgn0033571	Rpb5	816	94	227	321.306	0.350615	0.0241887
FBgn0261535	l(2)34Fd	2316	35	105	140.212	0.350909	0.00916078
FBgn0032408	CG6712	1335	44	136	180.846	0.351455	0.00773936
FBgn0038146	CG9799	2939	85	248	333.016	0.35178	0.00803385
FBgn0022288	l(2)09851	1536	182	577	758.677	0.353287	0.00429858
FBgn0035980	CG4447	891	5	14	19.2413	0.356428	0.0468061
FBgn0039417	CG6073	1272	29	51	79.3963	0.35645	0.158202
FBgn0083124	Uhg4	466	2094	2736	4829.44	0.356556	0.496878
FBgn0039836	CG1750	1075	10	18	28.2769	0.357698	0.199228
FBgn0005278	Sam-S	961	254	555	808.405	0.358094	0.0491629
FBgn0035122	mRpL17	756	89	147	235.476	0.358567	0.178071
FBgn0011455	l(3)neo18	714	111	173	283.385	0.358645	0.234843
FBgn0030000	CG2260	1981	28	84	111.919	0.358652	0.00939924
FBgn0053846	His1:CG33846	898	19	27	45.3537	0.358947	0.405623
FBgn0035805	CG7506	793	21	39	60.4699	0.35903	0.132047
FBgn0031296	CG4415	1288	5	10	14.847	0.359171	0.101786
FBgn0032925	CG9246	2421	109	318	426.524	0.360007	0.0104759
FBgn0086667	snoRNA:Psi28S-3342	164	786	928	1713.63	0.360646	0.593963
FBgn0032224	Sps2	1290	17	22	39.2211	0.360695	0.526931
FBgn0021874	Nle	1584	86	242	327.814	0.36077	0.0101293
FBgn0034073	CG8414	3128	26	50	75.2449	0.36101	0.121253
FBgn0026879	CG13364	384	129	230	358.829	0.361407	0.129268
FBgn0030801	Rcp	1080	45	67	111.792	0.361735	0.297227
FBgn0037873	SdhC	656	32	61	92.6845	0.362346	0.0915436
FBgn0036301	CG4069	1709	29	72	101.004	0.364337	0.0317771
FBgn0259705	CG42359	966	57	109	166.023	0.364809	0.109035
FBgn0032364	CG4970	2227	93	138	231.159	0.365256	0.348287
FBgn0034259	P32	1157	214	507	721.512	0.365797	0.0269524
FBgn0086912	mbm	1756	38	121	159.479	0.366193	0.00650332
FBgn0039690	CG1969	895	49	93	142.524	0.366451	0.101174
FBgn0004926	eIF-2beta	1134	425	801	1226.66	0.367409	0.100313
FBgn0032051	CG13097	2522	49	166	215.858	0.367603	0.00404886
FBgn0010292	bys	1516	76	244	320.62	0.367845	0.00524195
FBgn0030538	betaNACtes1	1084	6	11	17.0084	0.369023	0.287952
FBgn0043021	snRNA:U5:38ABb	127	225	280	505.136	0.369623	0.593168
FBgn0010217	ATPsyn-beta	1688	2635	3826	6461.37	0.370111	0.305493
FBgn0050105	CG30105	642	27	38	65.6381	0.371331	0.429823
FBgn0039736	CG7912	1992	15	38	52.5336	0.371344	0.0330198
FBgn0036124	CG7839	3714	51	155	206.206	0.371575	0.00885693
FBgn0040609	CG3348	543	9	18	27.3253	0.371687	0.0926432
FBgn0053812	His3:CG33812	468	24	35	59.1266	0.37206	0.273587
FBgn0261596	RpS24	645	281	776	1056.93	0.37265	0.00989935
FBgn0052448	CG32448	356	35	60	94.9982	0.373228	0.184787
FBgn0035699	CG13300	2881	8	9	17.0452	0.374705	0.762029
FBgn0000339	cni	811	96	134	230.197	0.374911	0.38398
FBgn0053842	His3:CG33842	468	31	38	69.2204	0.374961	0.469547
FBgn0032430	CG6388	1815	71	164	235.036	0.375014	0.0334623
FBgn0085223	CG34194	412	6	8	14.4699	0.375916	0.40439
FBgn0035167	Gr61a	1636	8	12	19.764	0.377274	0.227385
FBgn0259704	CG42358	1498	84	179	263.053	0.377342	0.0532117
FBgn0032915	CG12050	3471	95	265	360.249	0.377403	0.0140555
FBgn0053824	His3:CG33824	468	29	37	65.9053	0.377863	0.435112
FBgn0053806	His3:CG33806	468	29	38	66.373	0.37797	0.395969
FBgn0011638	La	1549	560	1274	1834.03	0.377998	0.0381974
FBgn0032935	CG8678	2064	1522	1877	3398.86	0.379061	0.493232
FBgn0035409	CG14963	932	7	13	19.6328	0.379153	0.223078
FBgn0046696	RNaseP:RNA	299	4979	6568	11546.9	0.379359	0.401475
FBgn0002868	MtnA	329	79	97	175.855	0.379588	0.528398
FBgn0031851	CG11188	1703	39	109	148.197	0.379916	0.0145879
FBgn0052600	dpr8	4978	97	210	307.307	0.380631	0.0602615
FBgn0261479	nero	1085	69	158	227.617	0.382208	0.0360445
FBgn0038545	CG7713	774	8	11	18.9109	0.382383	0.511716
FBgn0032154	CG5924	1952	27	68	94.7144	0.383221	0.0257557
FBgn0053849	His1:CG33849	898	23	27	49.7496	0.383328	0.657779
FBgn0035097	CG13405	785	6	9	15.3465	0.383402	0.505537
FBgn0038196	CG9922	626	74	132	205.767	0.383671	0.154579
FBgn0050409	CG30409	729	4	7	10.373	0.383934	0.319375
FBgn0041721	snRNA:U12:73B	238	267	380	646.686	0.385274	0.299306
FBgn0033555	RpS15Ab	739	457	697	1154.23	0.385819	0.259757
FBgn0003189	r	4469	165	449	613.762	0.386005	0.0108308
FBgn0053988	CG33988	4730	236	320	555.964	0.386048	0.46878
FBgn0038224	CG3321	543	92	165	256.746	0.387767	0.124553
FBgn0039641	CG14511	1216	64	107	170.365	0.388183	0.157507
FBgn0026372	RpL23A	1016	187	356	542.932	0.388325	0.0863845
FBgn0019936	RpS20	564	971	1922	2892.5	0.388507	0.0704545
FBgn0082988	snoRNA:Psi28S-2442b	144	1529	1623	3152.4	0.388833	0.93003
FBgn0038470	CG18213	2996	42	67	109.294	0.388923	0.276751
FBgn0036488	CG6878	531	29	55	83.3989	0.389462	0.102783
FBgn0016054	phr6-4	1989	24	48	71.4162	0.389928	0.0983447
FBgn0039356	CG5039	719	15	23	37.4118	0.390201	0.288723
FBgn0053810	His1:CG33810	898	20	23	42.8909	0.390651	0.777405
FBgn0033485	RpLP0-like	944	90	308	398.282	0.390739	0.00356689
FBgn0021995	Rs1	2522	163	460	622.223	0.391092	0.0105353
FBgn0053819	His1:CG33819	898	16	23	38.9266	0.391677	0.44662
FBgn0053861	His1:CG33861	898	16	21	36.9093	0.391677	0.497495
FBgn0050108	CG30108	547	34	38	72.1983	0.39169	0.682641
FBgn0037561	CG9630	1948	38	83	120.486	0.391858	0.0569793
FBgn0053860	His3:CG33860	468	23	34	57.3261	0.392046	0.29953
FBgn0026079	Nsun2	2444	141	333	474.106	0.393357	0.0302103
FBgn0051614	His-Psi:CR31614	718	24	29	52.937	0.393758	0.70536
FBgn0032329	Art8	1209	21	50	70.8368	0.395158	0.0385899
FBgn0033074	tomboy40	1251	6	8	14.1549	0.39523	0.444409
FBgn0261998	CG42816	4777	7	9	15.2038	0.39523	0.554805
FBgn0053857	His3:CG33857	468	30	42	72.0734	0.39576	0.367686
FBgn0038056	CG5961	1463	65	135	200.039	0.396313	0.0678323
FBgn0031663	CG8891	769	57	95	151.686	0.39675	0.169947
FBgn0003934	snRNA:U5:23D	131	336	365	701.774	0.396969	0.844496
FBgn0040529	CG9603	566	56	95	150.367	0.397806	0.175694
FBgn0000150	awd	634	1257	2881	4137.57	0.39829	0.0282036
FBgn0053804	His1:CG33804	898	20	25	45.5262	0.398442	0.595699
FBgn0003935	snRNA:U5:34A	127	1352	1472	2823.85	0.39867	0.894808
FBgn0037620	ranshi	1159	6	13	19.5466	0.398833	0.100116
FBgn0037439	CG10286	2151	101	263	364.565	0.398884	0.0191373
FBgn0052582	CG32582	568	20	24	43.8472	0.399199	0.671508
FBgn0051955	CG31955	391	98	116	213.499	0.399878	0.682379
FBgn0013676	mt:CoIII	789	953	1057	2010.03	0.399995	0.840669
FBgn0030122	CG16892	1585	76	117	193.211	0.400307	0.22306
FBgn0028707	Mt2	1114	8	15	23.294	0.401165	0.150974
FBgn0053839	His3:CG33839	468	27	32	58.7924	0.401216	0.554255
FBgn0034360	CG10927	1173	12	21	32.9264	0.401248	0.201165
FBgn0050466	CG30466	1580	22	29	50.5224	0.401819	0.534341
FBgn0037008	mTerf3	1124	42	59	101.32	0.401909	0.403889
FBgn0015756	RpL9	768	1281	2597	3878.06	0.401949	0.0635353
FBgn0010043	GstD7	717	5	6	10.9271	0.40271	0.529004
FBgn0051613	His3:CG31613	468	31	36	66.9725	0.402787	0.567054
FBgn0039829	CG15561	1135	21	58	78.9633	0.402849	0.0179369
FBgn0052278	CG32278	845	93	194	286.695	0.403078	0.0719523
FBgn0036726	CG7603	762	144	213	357.246	0.40336	0.292873
FBgn0052085	CG32085	3030	11	14	25.425	0.403414	0.535293
FBgn0053801	His1:CG33801	898	23	24	46.9168	0.403758	0.887435
FBgn0027602	CG8611	3622	57	158	215.578	0.403823	0.0128703
FBgn0035335	mRpL23	560	77	126	202.503	0.404329	0.197249
FBgn0036772	CG5290	2917	48	75	123.103	0.404441	0.278363
FBgn0014026	RpL7A	1061	1060	2462	3522.17	0.404442	0.0328736
FBgn0036460	CG5114	1440	66	169	234.332	0.404475	0.0191599
FBgn0032402	CG14945	2009	63	65	127.989	0.404904	0.881044
FBgn0036537	CG18081	717	63	123	185.988	0.404967	0.118376
FBgn0083036	snoRNA:Psi18S-525c	134	28	37	65.9032	0.405077	0.462838
FBgn0086603	snoRNA:Or-CD2	140	550	743	1292.69	0.405453	0.413192
FBgn0030061	CG1785	1885	85	247	331.712	0.40552	0.00956598
FBgn0032919	CG9253	1669	80	285	365.104	0.405801	0.00267025
FBgn0032431	CG5435	903	16	40	56.7415	0.40581	0.0318927
FBgn0038306	Art3	1740	54	150	203.634	0.406621	0.0136851
FBgn0053834	His1:CG33834	898	21	25	46.0272	0.406838	0.699973
FBgn0052442	CG32442	930	14	21	34.2507	0.406847	0.354846
FBgn0034243	ns2	2222	217	453	670.137	0.406875	0.0664779
FBgn0086447	l(2)37Cg	404	7	11	18.2165	0.406896	0.300939
FBgn0037662	CG11997	1525	5	8	12.5992	0.406954	0.265435
FBgn0040345	CG3708	1301	6	7	12.5529	0.406987	0.595833
FBgn0053845	His3:CG33845	468	24	33	57.6673	0.407503	0.383692
FBgn0033457	Ntmt	1053	35	50	84.8829	0.407759	0.34989
FBgn0033548	CG7637	316	28	101	128.417	0.408006	0.00286986
FBgn0038858	CG5793	731	20	40	59.5422	0.408389	0.091943
FBgn0083007	snoRNA:Psi28S-1135f	151	762	829	1590.83	0.408454	0.752561
FBgn0052281	CG32281	1539	35	83	117.552	0.408757	0.0425275
FBgn0259991	CG42488	380	5	9	14.1543	0.40905	0.160953
FBgn0035727	CG10063	827	5	9	13.613	0.40905	0.176589
FBgn0085791	CR41508	1041	7	13	20.2065	0.409335	0.272827
FBgn0085209	CG34180	378	11	11	22.4653	0.409335	0.888681
FBgn0262526	vas	2241	136	263	398.547	0.410117	0.102308
FBgn0065047	snoRNA:U3:54Ab	173	3232	5377	8608.53	0.410522	0.150354
FBgn0052183	Ccn	2778	242	314	555.514	0.41071	0.545426
FBgn0028737	Ef1beta	809	416	1024	1440.11	0.410807	0.0200392
FBgn0037374	jagn	1104	145	246	391.47	0.411033	0.18097
FBgn0040751	CG13018	370	12	16	27.7739	0.41113	0.455266
FBgn0058439	CG40439	688	66	71	136.389	0.411242	0.88551
FBgn0032987	RpL21	614	2012	4454	6466.22	0.411643	0.0461265
FBgn0044511	mRpS21	422	49	73	122.722	0.411684	0.335232
FBgn0029785	RpL35	545	2408	4144	6551.21	0.412186	0.154193
FBgn0261608	RpL37A	511	627	1238	1864.69	0.412354	0.0779264
FBgn0053852	His1:CG33852	898	23	24	46.5599	0.41313	0.850278
FBgn0013674	mt:CoI	1536	5808	6174	11982	0.413666	0.960515
FBgn0016041	Tom40	1684	160	346	506.066	0.414165	0.0534376
FBgn0004867	RpS2	916	2289	5532	7820.6	0.414644	0.0201851
FBgn0035517	CG1265	828	59	79	137.293	0.414692	0.405814
FBgn0037611	CG11755	813	9	15	24.0761	0.414823	0.23004
FBgn0029525	CG18273	4315	70	172	241.989	0.414975	0.0264081
FBgn0015905	ast	2745	109	219	328.321	0.415128	0.0781171
FBgn0032597	CG17904	1075	59	91	150.17	0.415653	0.259406
FBgn0002354	l(3)87Df	551	12	19	30.6775	0.416045	0.258402
FBgn0033475	CG12129	1249	128	173	300.834	0.41649	0.44992
FBgn0030612	CG5599	1859	98	168	265.295	0.416668	0.156428
FBgn0259993	CR42491	747	775	1289	2063.76	0.417157	0.167628
FBgn0038974	CG5377	1253	13	25	37.6373	0.418033	0.104475
FBgn0065046	snoRNA:U3:9B	168	3499	6703	10202	0.418133	0.0726083
FBgn0035524	CG11583	1253	109	282	391.112	0.418429	0.0210341
FBgn0030743	CG9921	707	54	66	120.473	0.419106	0.537014
FBgn0013679	mt:ND1	939	587	621	1207.54	0.419543	0.998875
FBgn0010265	RpS13	608	887	1820	2707.73	0.420025	0.0599715
FBgn0039306	CG11859	1751	109	250	358.912	0.420239	0.0399295
FBgn0043853	snoRNA:MeU5-C46	316	231	372	603.61	0.420242	0.238598
FBgn0033507	CG12909	1031	30	87	116.353	0.420814	0.0116194
FBgn0085224	CG34195	1167	22	46	67.772	0.421119	0.087449
FBgn0036118	blos2	645	10	17	27.0814	0.421159	0.239523
FBgn0036036	CG14174	1073	11	24	35.354	0.421298	0.105717
FBgn0036335	mRpL20	602	21	41	61.401	0.421527	0.104734
FBgn0037305	CG12173	867	53	86	138.734	0.421706	0.201704
FBgn0037930	CG14715	640	258	425	683.183	0.421762	0.201843
FBgn0016053	pgc	735	10	16	25.5773	0.422232	0.241351
FBgn0035213	CG2199	2576	130	233	363.662	0.422435	0.160801
FBgn0037073	CG7338	2844	97	283	380.168	0.422571	0.0089832
FBgn0033379	Mys45A	2387	119	305	423.952	0.423257	0.0204604
FBgn0038989	CG6937	1307	102	282	383.969	0.423607	0.0123758
FBgn0053854	His3:CG33854	468	29	35	63.1345	0.423809	0.523803
FBgn0034117	CG7997	1603	17	25	41.5063	0.424204	0.306634
FBgn0058469	CR40469	214	2003	1858	3861.49	0.424557	0.896554
FBgn0051320	CG31320	3431	26	44	69.7003	0.424672	0.212057
FBgn0044030	mRpS14	476	48	91	139.665	0.425634	0.0891645
FBgn0037709	CG8199	1750	114	186	300.715	0.426359	0.194107
FBgn0045980	niki	2526	38	70	108.168	0.426627	0.130132
FBgn0262540	CG43094	311	5	6	11.2104	0.426999	0.665344
FBgn0015527	pen	2367	109	289	397.736	0.427022	0.0148332
FBgn0031980	RpL36A	457	2225	3807	6032.17	0.427297	0.149474
FBgn0036271	Pbgs	1378	22	36	57.9699	0.427686	0.221012
FBgn0033017	CG10465	1241	23	32	55.5345	0.427879	0.419494
FBgn0036812	Nufip	1640	8	19	26.533	0.427947	0.0684431
FBgn0032198	eEF1delta	861	350	773	1122.97	0.428135	0.0544229
FBgn0031184	CG14615	1353	9	17	25.562	0.428136	0.18056
FBgn0004403	RpS14a	643	1598	2728	4325.5	0.428594	0.152019
FBgn0029922	CG14431	5058	22	41	63.3326	0.429093	0.130114
FBgn0039900	Syt7	2596	13	19	32.5057	0.430128	0.401141
FBgn0053815	His3:CG33815	468	30	34	64.6298	0.430215	0.601715
FBgn0000246	c(3)G	2594	4	8	11.7005	0.430571	0.244374
FBgn0026702	l(1)G0045	2779	76	167	242.787	0.430944	0.0399242
FBgn0030007	CG2263	1699	141	287	427.826	0.431018	0.0654164
FBgn0036173	CG7394	534	35	63	98.0132	0.431102	0.136206
FBgn0001491	l(1)10Bb	921	67	90	156.206	0.431345	0.457837
FBgn0085810	CR41597	1091	66	79	145.216	0.431555	0.725757
FBgn0024183	vig	1838	109	216	324.943	0.431596	0.0880794
FBgn0085364	CR34335	249	2303	2263	4566.18	0.431825	0.990149
FBgn0067318	Tim17b	961	328	456	783.907	0.432281	0.43973
FBgn0083008	snoRNA:Psi28S-1135e	151	547	569	1116.28	0.432581	0.833876
FBgn0037890	CG17734	743	85	131	215.801	0.432631	0.25518
FBgn0023527	CG3071	1918	168	484	652.02	0.432852	0.00814599
FBgn0051617	His1:CG31617	898	16	17	33.1118	0.432988	0.844517
FBgn0053840	His1:CG33840	898	24	28	51.2184	0.433093	0.712846
FBgn0030151	CG1354	1257	117	247	363.81	0.433234	0.0561244
FBgn0033169	CG11123	2122	26	72	97.8362	0.434073	0.0131929
FBgn0038811	CG4159	1462	71	198	269.663	0.434256	0.0123868
FBgn0053848	His3:CG33848	468	31	39	69.6726	0.434927	0.488858
FBgn0051133	Slimp	1488	32	57	89.4725	0.435559	0.156777
FBgn0261068	LSm7	462	80	112	191.694	0.436226	0.355689
FBgn0032512	CG9305	2315	96	192	287.741	0.436632	0.0779252
FBgn0051360	CG31360	649	22	22	44.8262	0.436636	0.941631
FBgn0029813	CG15766	957	9	32	40.6519	0.436701	0.00485278
FBgn0262954	Rpb12	353	54	100	153.231	0.43702	0.160254
FBgn0028675	Sur	7232	48	99	147.436	0.437502	0.0723519
FBgn0031834	CG13766	2225	21	29	49.1018	0.437509	0.412288
FBgn0085271	CG34242	343	18	21	38.969	0.437509	0.592903
FBgn0053830	His3:CG33830	468	34	36	69.2986	0.437674	0.733647
FBgn0013675	mt:CoII	687	866	847	1713.37	0.438204	0.914505
FBgn0085383	CG34354	3193	235	277	511.898	0.438254	0.722266
FBgn0014092	CG4278	1063	57	92	148.44	0.438503	0.23363
FBgn0053809	His3:CG33809	468	38	37	75.7313	0.43864	0.876181
FBgn0029664	CG10802	1400	149	217	366.597	0.438785	0.306336
FBgn0033113	Spn42Dc	1595	42	72	113.945	0.439518	0.172062
FBgn0036117	CG6321	1594	15	21	35.3293	0.440031	0.393267
FBgn0261505	CR42653	1198	46	49	94.5944	0.440391	0.85756
FBgn0250753	exba	1614	3720	4352	8071.86	0.440974	0.702983
FBgn0062463	Unr	4872	45	50	95.2958	0.441375	0.837239
FBgn0052364	CG32364	1046	43	52	94.9305	0.441464	0.592668
FBgn0003931	snRNA:U4:38AB	142	689	630	1319.35	0.441472	0.921096
FBgn0035336	CG9004	2708	30	60	90.0815	0.441656	0.0950609
FBgn0031832	CG9596	1470	20	45	65.0123	0.44296	0.0617568
FBgn0034253	CG10936	5370	1086	1764	2849.95	0.443144	0.176774
FBgn0259152	Clbn	3258	143	214	357.596	0.443317	0.320187
FBgn0036889	CG14100	1393	15	24	39.178	0.444113	0.230993
FBgn0033100	CG3420	545	49	75	123.955	0.444533	0.295798
FBgn0036760	CG5567	1288	31	49	80.5467	0.444749	0.266724
FBgn0026147	CG16833	3351	73	158	231.052	0.445173	0.0591543
FBgn0038307	mRpS10	723	24	47	70.6926	0.445965	0.1051
FBgn0032236	mRpS7	789	27	50	76.1488	0.446718	0.127836
FBgn0030994	HP1D3csd	816	6	20	26.2495	0.44682	0.0172368
FBgn0032297	CG17124	1242	5	11	16.3166	0.447005	0.180251
FBgn0016687	Nurf-38	1143	290	532	822.293	0.448	0.108283
FBgn0031240	CG3345	2417	5	8	12.6011	0.448248	0.336101
FBgn0044510	mRpS5	425	158	174	332.31	0.448352	0.863363
FBgn0029133	REG	1375	474	920	1393.55	0.44848	0.102651
FBgn0032205	CG4957	861	22	30	52.2489	0.448544	0.496385
FBgn0039830	CG1746	722	6356	8450	14806	0.448772	0.39926
FBgn0000003	7SLRNA:CR32864	299	142928	201709	344637	0.448778	0.280857
FBgn0017482	T3dh	1944	11	16	26.3412	0.44883	0.346293
FBgn0020306	dom	1583	3401	4952	8352.63	0.448936	0.304179
FBgn0015834	Trip1	1177	314	585	898.429	0.448982	0.0974765
FBgn0034494	CG10444	2818	148	206	354.038	0.449004	0.368409
FBgn0053647	CG33647	573	7	7	13.9153	0.449093	0.885207
FBgn0033347	CG8248	1370	5	8	13.417	0.449275	0.255532
FBgn0053843	His1:CG33843	898	20	23	42.3043	0.449438	0.735554
FBgn0053866	His3:CG33866	468	36	37	72.9435	0.449724	0.757848
FBgn0037369	CG2100	1586	49	72	121.264	0.449878	0.28557
FBgn0053818	His3:CG33818	468	35	36	70.2553	0.449956	0.795826
FBgn0032256	RluA-2	1880	8	22	29.7259	0.450333	0.0354854
FBgn0026261	bonsai	979	32	50	82.4413	0.451201	0.247659
FBgn0036893	CG9376	1035	9	11	19.738	0.451342	0.547125
FBgn0003942	RpS27A	592	2191	3578	5769.21	0.451351	0.209913
FBgn0010198	RpS15Aa	649	1280	2197	3476.4	0.451739	0.168045
FBgn0033605	CG9067	548	13	17	29.849	0.451941	0.462998
FBgn0036629	CG4573	1700	15	22	36.9858	0.452673	0.316185
FBgn0052155	l(3)72Dp	2517	5	11	15.8004	0.452689	0.169109
FBgn0038597	CG8064	2899	78	185	262.247	0.452825	0.0316446
FBgn0035588	CG10672	1082	59	71	129.945	0.452999	0.603216
FBgn0038866	CG5810	1384	11	10	21.1513	0.453404	0.960539
FBgn0017579	RpL14	619	956	1921	2876.7	0.453483	0.0657344
FBgn0039600	CG1646	3405	541	822	1363.77	0.453943	0.221627
FBgn0261640	CR42723	810	72	74	146.538	0.454399	1
FBgn0083029	snoRNA:Psi18S-525j	136	13	17	30.2167	0.454701	0.494702
FBgn0050109	CG30109	1286	61	86	146.378	0.454739	0.351122
FBgn0003716	tkv	2819	161	213	373.685	0.454784	0.411116
FBgn0032750	CG10495	1371	4	10	13.9121	0.455122	0.151908
FBgn0083028	snoRNA:Psi18S-525k	140	174	156	329.183	0.455263	0.888817
FBgn0010339	128up	1296	148	261	409.391	0.455679	0.137147
FBgn0040309	Jafrac1	992	806	1184	1989.11	0.455716	0.298065
FBgn0032819	CG10463	1921	18	39	57.1245	0.455809	0.0590059
FBgn0261266	zuc	1127	23	49	71.8276	0.455871	0.0587276
FBgn0050000	GstT1	995	108	144	251.988	0.456554	0.408035
FBgn0259718	CG42372	298	19	38	56.8859	0.456798	0.111535
FBgn0050100	CG30100	762	19	38	56.8859	0.456798	0.111535
FBgn0000114	aret	2302	53	88	141.043	0.456893	0.240867
FBgn0029082	hbs	4717	211	280	490.774	0.45727	0.519902
FBgn0039175	CG5706	1960	144	308	451.352	0.457611	0.0493142
FBgn0034137	CG4945	2122	6	21	26.3241	0.457898	0.00857005
FBgn0262886	CR43241	627	29	31	60.842	0.458004	0.855643
FBgn0027599	CG2790	1754	48	79	127.302	0.458045	0.217293
FBgn0029665	CG14270	774	119	180	299.505	0.458094	0.29817
FBgn0053837	His1:CG33837	898	23	22	44.7069	0.458206	1
FBgn0262510	CR43080	501	25	29	53.6737	0.459105	0.724451
FBgn0030177	CG2972	1614	80	193	273.019	0.459314	0.0303141
FBgn0032524	CG9267	1335	46	62	108.119	0.459361	0.430064
FBgn0039959	CG17514	541	424	482	906.572	0.459438	0.792944
FBgn0036336	ste14	1121	23	41	63.3818	0.459541	0.152546
FBgn0037435	CG18048	1409	34	54	88.8171	0.459866	0.243755
FBgn0003295	ru	1798	9	9	17.8628	0.45996	0.823684
FBgn0032117	FucTB	1493	14	22	36.0561	0.460079	0.34595
FBgn0052036	CG32036	709	8	14	21.7097	0.46036	0.217687
FBgn0053828	His1:CG33828	898	17	20	36.3672	0.460665	0.719456
FBgn0037250	CG1074	1687	40	79	118.992	0.46078	0.0840379
FBgn0030947	CG6696	980	7	10	17.6939	0.46093	0.432741
FBgn0035064	CG16912	1540	14	25	39.1632	0.460976	0.179237
FBgn0052476	mthl14	2091	19	23	41.8461	0.461374	0.641436
FBgn0033906	CG8331	659	183	239	421.519	0.461387	0.436332
FBgn0029715	CG11444	1077	228	428	655.299	0.461504	0.1244
FBgn0033375	CG8078	1429	588	780	1368.21	0.46186	0.44042
FBgn0058042	CG40042	893	385	541	926.301	0.462808	0.393308
FBgn0040602	CG14545	820	8	10	17.9938	0.46287	0.453323
FBgn0085772	CR40743	530	7	7	14.2892	0.463467	0.830982
FBgn0013683	mt:ND4L	291	204	180	384.146	0.463727	0.653986
FBgn0038536	CG7655	1046	61	93	154.376	0.463797	0.253299
FBgn0040031	CG12061	1166	14	18	31.8207	0.464066	0.632958
FBgn0035272	mRpL46	909	41	70	110.415	0.464087	0.191043
FBgn0053827	His3:CG33827	468	31	35	66.2011	0.464132	0.604114
FBgn0037543	CG10903	1124	6	15	20.6148	0.464327	0.0685599
FBgn0052301	CG32301	3503	18	33	51.3841	0.464414	0.146815
FBgn0035868	CG7194	1365	12	15	27.1229	0.464813	0.585047
FBgn0085814	CR41604	695	36	35	70.1798	0.464953	0.987234
FBgn0037548	CG7900	1879	15	17	32.0831	0.465039	0.760773
FBgn0019660	roX2	499	1077	970	2047.93	0.465559	0.807662
FBgn0053813	His1:CG33813	898	21	21	41.4248	0.466202	0.978851
FBgn0262117	IntS3	3382	189	206	394.883	0.46634	0.866972
FBgn0027334	l(1)G0004	951	21	61	82.089	0.466355	0.0128761
FBgn0038387	blp	967	29	43	71.7487	0.466666	0.339635
FBgn0038953	CG18596	3647	173	216	389.018	0.466893	0.561618
FBgn0035647	CG10486	2288	45	68	113.299	0.467015	0.286878
FBgn0034937	fzr2	1450	14	21	34.8314	0.467497	0.352715
FBgn0053807	His1:CG33807	898	21	22	43.1776	0.467497	0.919437
FBgn0005593	RpL7	894	1083	2378	3460.77	0.467719	0.0372369
FBgn0034138	RpS15	647	1535	2715	4250.25	0.467874	0.12333
FBgn0085778	CR40962	208	528	468	995.873	0.468196	0.650161
FBgn0029897	RpL17	837	1624	3083	4707.01	0.468331	0.0800552
FBgn0037017	CG4074	1022	7	12	18.9735	0.46871	0.281016
FBgn0063494	GstE6	749	335	432	766.888	0.468808	0.487361
FBgn0028664	VhaM9.7-c	848	32	44	76.3254	0.468808	0.444258
FBgn0260005	wtrw	3648	6	10	15.9696	0.46908	0.310261
FBgn0030085	CG6999	875	66	91	156.904	0.469125	0.44057
FBgn0037504	CG1142	907	262	420	681.535	0.469461	0.240242
FBgn0033690	EndoG	1101	54	84	137.409	0.469542	0.263769
FBgn0001099	gdl	965	10	14	23.1626	0.469828	0.419669
FBgn0028377	gdl-ORF39	965	10	14	23.1626	0.469828	0.419669
FBgn0039857	RpL6	910	2036	4589	6624.43	0.470042	0.0367113
FBgn0010398	Lrr47	1589	14	15	29.2735	0.470677	0.722188
FBgn0259237	CG42335	2125	224	284	507.891	0.470723	0.596161
FBgn0025366	Ip259	907	116	237	352.26	0.470747	0.078367
FBgn0053822	His1:CG33822	898	20	19	38.1938	0.471137	1
FBgn0085789	CR41506	1083	18	20	38.4225	0.471267	0.734946
FBgn0037608	mRpL19	1036	82	141	223.433	0.471669	0.162887
FBgn0038601	CG18600	1414	45	117	161.64	0.472054	0.0221971
FBgn0083046	snoRNA:Psi18S-1389a	159	893	798	1690.97	0.472457	0.765217
FBgn0250837	dUTPase	741	187	273	459.911	0.472458	0.28744
FBgn0019932	SamDC	1224	85	94	178.288	0.473829	0.84588
FBgn0000053	ade3	1600	107	190	296.804	0.473957	0.119364
FBgn0038585	CG7993	1093	36	103	138.561	0.473985	0.0118996
FBgn0031992	CG8498	493	123	158	280.233	0.474724	0.551955
FBgn0034703	CG3045	1710	31	53	83.6813	0.474993	0.199455
FBgn0010803	Aats-trp	1753	151	265	416.583	0.475273	0.147503
FBgn0027359	Tim8	661	74	164	238.475	0.475587	0.0477071
FBgn0037492	CG10050	1890	12	22	33.9399	0.475608	0.169252
FBgn0013746	alien	1508	61	94	155.099	0.475704	0.273454
FBgn0082976	snoRNA:Psi28S-3305a	150	18	28	46.003	0.475919	0.3216
FBgn0036838	CG3808	2522	146	204	349.497	0.476284	0.376917
FBgn0038047	CG5245	1601	5	9	13.8986	0.476758	0.24664
FBgn0085792	CR41509	1211	11	11	21.471	0.47692	0.921954
FBgn0028663	VhaM9.7-b	699	368	444	812.287	0.477029	0.554857
FBgn0035890	CG13667	1846	29	44	73.4768	0.477059	0.294771
FBgn0036975	CG5618	1750	25	38	62.4738	0.477101	0.260728
FBgn0024912	agt	693	38	36	73.7637	0.477497	0.9761
FBgn0030566	betaNACtes4	1012	3	8	11.1878	0.477906	0.147145
FBgn0050485	CG30485	3102	5	7	12.6979	0.478091	0.537608
FBgn0039296	CG10420	1820	143	160	303.241	0.478266	0.688385
FBgn0035356	CG16986	694	73	55	128.073	0.479108	0.58078
FBgn0039252	CG11771	2853	199	281	479.86	0.479328	0.333435
FBgn0032487	Ski6	903	28	70	97.7732	0.479383	0.0293513
FBgn0036906	CG14102	2055	19	21	39.4134	0.479789	0.78513
FBgn0085753	CR40596	1001	3400	2866	6266	0.48008	0.594871
FBgn0027615	CG6404	1605	39	75	114.408	0.480581	0.096683
FBgn0030630	CG12608	1612	79	178	256.829	0.48066	0.0423942
FBgn0082978	snoRNA:Psi28S-3091b	133	128	124	251.398	0.481055	0.971428
FBgn0040715	CG15386	691	16	28	44.0277	0.481119	0.203549
FBgn0259717	CG42371	691	16	28	44.0277	0.481119	0.203549
FBgn0037777	CG11722	751	15	18	32.7096	0.481164	0.694533
FBgn0051075	CG31075	1634	316	420	735.992	0.48143	0.384259
FBgn0002733	E(spl)mbeta-HLH	978	34	52	86.5967	0.481542	0.274958
FBgn0039170	CG13609	1516	12	15	27.8806	0.481799	0.620613
FBgn0035721	CG9948	779	54	74	127.997	0.481849	0.403966
FBgn0030660	CG8097	1677	13	25	38.3352	0.481926	0.13659
FBgn0032298	CG6724	1529	74	167	240.877	0.482017	0.0391514
FBgn0022224	ubl	396	63	68	131.08	0.482511	0.836387
FBgn0034032	CG8195	2266	25	34	58.463	0.482674	0.418988
FBgn0085732	CR40190	1392	55	58	112.896	0.482862	0.895956
FBgn0083037	snoRNA:Psi18S-525b	135	15	19	33.8501	0.483018	0.565386
FBgn0261914	Glut1	1695	260	320	579.775	0.483172	0.630667
FBgn0259721	CG42375	1117	19	31	50.4958	0.483315	0.242574
FBgn0260464	CG9288	1117	19	31	50.4958	0.483315	0.242574
FBgn0010611	Hmgs	1815	123	196	319.047	0.485757	0.209447
FBgn0052262	CG32262	1051	16	28	44.6111	0.485929	0.182704
FBgn0035444	CG12012	880	84	111	194.492	0.48615	0.449282
FBgn0022361	Pur-alpha	1213	28	27	55.1224	0.486206	0.902322
FBgn0053855	His1:CG33855	898	16	17	32.2429	0.486496	0.867575
FBgn0032679	bsf	4457	424	755	1179.28	0.486758	0.141262
FBgn0262537	CG43091	523	8	8	15.9854	0.486796	0.712785
FBgn0035505	Teh2	1527	34	47	80.9867	0.487155	0.47049
FBgn0083984	CG34148	582	6	9	14.6077	0.487314	0.378524
FBgn0053092	P5CDh2	2291	6	9	14.6077	0.487314	0.378524
FBgn0032728	Tango6	2855	27	31	58.6816	0.487529	0.760549
FBgn0261446	CG13377	1411	13	13	25.9025	0.487657	0.872364
FBgn0037031	CG11456	1433	15	21	35.4343	0.487795	0.41929
FBgn0031999	CG8419	3240	22	23	44.5801	0.487795	0.86159
FBgn0261639	CR42722	849	72	73	144.394	0.487868	0.980788
FBgn0010926	l(3)07882	2916	74	166	240.055	0.487947	0.0470777
FBgn0032166	CG4619	1923	19	40	58.9606	0.488184	0.0919652
FBgn0011272	RpL13	774	1328	2868	4195.73	0.488424	0.0416378
FBgn0032052	CG13089	1478	71	78	149.386	0.488516	0.765302
FBgn0030136	RpS28b	521	2337	3442	5779.43	0.488668	0.291852
FBgn0030629	CG9123	1586	24	50	74.429	0.489142	0.0751776
FBgn0039489	CG5880	1533	15	21	35.8245	0.490611	0.377468
FBgn0086200	CG42490	345	7	10	17.4087	0.49082	0.432741
FBgn0030855	CG5800	2647	111	240	351.465	0.490873	0.0557296
FBgn0039856	CG1774	1927	4	10	13.734	0.491326	0.0921198
FBgn0032598	ChLD3	2263	26	35	61.2385	0.491443	0.480749
FBgn0050499	CG30499	891	123	200	322.873	0.491576	0.179822
FBgn0001565	Hlc	2116	118	217	335.202	0.492049	0.104071
FBgn0035692	CG13298	920	159	253	412.074	0.492222	0.233715
FBgn0003257	r-l	2039	164	265	428.82	0.492745	0.199134
FBgn0036928	Tom20	743	330	485	815.29	0.492787	0.287723
FBgn0032746	CG10470	701	55	88	142.498	0.49292	0.239112
FBgn0022344	CG10340	938	71	129	199.565	0.493034	0.131887
FBgn0036515	CG12304	1051	161	255	416.067	0.493161	0.217055
FBgn0036536	CG12713	1351	23	33	56.4988	0.493184	0.400639
FBgn0029849	Efr	1834	58	86	144.099	0.493291	0.28525
FBgn0035911	CG6638	1514	53	80	132.976	0.493563	0.270227
FBgn0000279	CecC	385	13	24	37.1442	0.493615	0.21018
FBgn0030451	CG15717	1155	114	205	318.89	0.494575	0.122307
FBgn0065098	RNaseMRP:RNA	382	3826	5317	9143	0.494817	0.363457
FBgn0037687	CG8132	1044	46	76	121.704	0.495944	0.175692
FBgn0085242	CG34213	489	15	18	32.898	0.49606	0.743594
FBgn0036929	CG7668	1506	607	695	1301.42	0.49684	0.778447
FBgn0033538	CG11883	2868	572	720	1292.29	0.497096	0.588737
FBgn0053836	His3:CG33836	468	34	35	69.1194	0.497295	0.793327
FBgn0002021	l(2)37Bb	1708	48	74	122.601	0.497342	0.253917
FBgn0029718	mRpL30	690	63	105	168.211	0.497573	0.196986
FBgn0260648	Rrp40	844	50	98	148.216	0.497868	0.0892097
FBgn0025336	CG4882	1397	50	76	125.8	0.497926	0.257719
FBgn0053833	His3:CG33833	468	31	31	61.8493	0.497964	0.85064
FBgn0053160	CG33160	825	6	11	16.7322	0.498343	0.176492
FBgn0011705	rost	1378	60	66	125.538	0.498578	0.794833
FBgn0024230	Hs2st	1663	18	26	43.4724	0.498645	0.357538
FBgn0038319	mRpL9	794	55	83	138.836	0.49871	0.26969
FBgn0003089	pip	1377	5	7	12.2072	0.498905	0.439909
FBgn0086448	Gpi1	1564	13	12	24.7083	0.499095	1
FBgn0004597	CycC	1130	44	73	117.526	0.499125	0.201777
FBgn0050007	CG30007	5255	61	63	123.842	0.499154	0.963194
FBgn0035423	CG17737	681	1030	1215	2245.23	0.500338	0.641924
FBgn0029854	CG3566	538	86	125	211.3	0.500618	0.292784
FBgn0053851	His3:CG33851	468	33	36	68.9655	0.500761	0.687435
FBgn0051658	Nnf1b	783	26	39	64.9295	0.501104	0.291946
FBgn0065088	snmRNA:641	143	4	7	11.6503	0.501324	0.336772
FBgn0035031	CG13587	975	6	7	12.5413	0.501324	0.820617
FBgn0039525	CG5646	1273	10	16	25.2132	0.501852	0.282732
FBgn0082962	snoRNA:Psi28S-3385a	150	153	147	299.429	0.501855	0.978759
FBgn0032961	CG1416	1457	770	992	1761.73	0.501861	0.520118
FBgn0030433	mRpL49	675	63	110	172.577	0.501958	0.15251
FBgn0053856	His2A:CG33856	569	52	64	115.91	0.502099	0.523089
FBgn0037899	RpL24-like	866	204	540	744.721	0.502764	0.0188327
FBgn0037044	CG10585	1990	21	43	64.555	0.503093	0.0771167
FBgn0029503	CHORD	1241	96	147	242.617	0.503346	0.277455
FBgn0053858	His1:CG33858	898	26	24	50.3634	0.503492	0.92954
FBgn0026252	msk	3979	682	1436	2118.01	0.503932	0.0577995
FBgn0042083	CG3267	2141	147	202	349.073	0.503974	0.368246
FBgn0033584	CG7737	2317	60	106	166.042	0.504615	0.142892
FBgn0261403	sxc	3498	630	703	1333.2	0.505098	0.81188
FBgn0033351	CG8235	1036	88	145	233.079	0.505176	0.173485
FBgn0037138	P5CDh1	2679	43	63	106.361	0.505852	0.339333
FBgn0040929	CG12659	896	25	37	62.1062	0.505898	0.287573
FBgn0027080	Aats-tyr	1771	121	220	341.005	0.505957	0.117924
FBgn0036696	CG14057	521	37	60	96.4968	0.506008	0.211627
FBgn0036255	Atg12	469	11	9	20.7225	0.50607	0.838207
FBgn0036210	CG14130	1032	9	13	22.5575	0.506131	0.377874
FBgn0083031	snoRNA:Psi18S-525h	135	26	29	54.1674	0.506141	0.757811
FBgn0033088	CG3271	1279	45	58	103.319	0.50618	0.485802
FBgn0032943	Tsp39D	2359	443	592	1034.92	0.506613	0.502334
FBgn0040005	CG17883	1604	326	294	619.271	0.506813	0.765344
FBgn0020368	Vha68-1	2482	43	60	102.506	0.506863	0.346309
FBgn0001233	Hsp83	2713	11867	17704	29571	0.506887	0.283449
FBgn0031971	CG7224	662	38	50	88.1063	0.506955	0.469316
FBgn0262538	CG43092	722	11	9	19.9286	0.507404	0.874409
FBgn0036538	CG15715	735	32	60	92.0602	0.507414	0.156192
FBgn0260944	Rbp1	774	57	70	127.08	0.507506	0.511045
FBgn0086691	UK114	553	28	27	54.6891	0.507886	0.984015
FBgn0085799	CR41544	540	2059	1654	3712.79	0.508096	0.511802
FBgn0053864	His1:CG33864	898	23	20	42.7477	0.508636	0.836322
FBgn0261554	CG42672	4885	100	191	290.211	0.508801	0.100211
FBgn0027082	Aats-pro	1509	38	48	86.6347	0.50907	0.491576
FBgn0031392	AIF	2709	205	394	598.772	0.509659	0.0978967
FBgn0038275	CG3817	905	8	20	27.643	0.509685	0.0423804
FBgn0035707	CG8368	2505	91	195	285.785	0.51041	0.0594354
FBgn0036194	CG11652	1720	40	60	99.2143	0.510631	0.263673
FBgn0003087	pim	932	13	15	27.9551	0.510676	0.846997
FBgn0085339	CG34310	706	22	26	47.5896	0.511383	0.682099
FBgn0052076	Alg10	1529	32	45	77.5813	0.51166	0.326193
FBgn0085759	CR40640	569	1725	1370	3095.05	0.512141	0.49131
FBgn0053506	CG33506	1066	30	37	67.1722	0.512636	0.612
FBgn0027296	l(1)G0144	2179	28	48	76.1809	0.512921	0.188565
FBgn0011704	RnrS	1643	518	698	1215.38	0.513043	0.411535
FBgn0261560	Thor	755	6	10	16.5243	0.513344	0.334192
FBgn0032215	CG5385	936	48	44	92.2004	0.513434	0.883882
FBgn0033019	CG10395	1210	59	59	117.831	0.513825	0.945209
FBgn0052985	CG32985	1962	39	51	89.6758	0.513959	0.516793
FBgn0038762	CG4836	3918	19	21	39.1355	0.514507	0.821549
FBgn0085764	CR40668	740	2792	2196	4987.95	0.514516	0.454277
FBgn0035298	CG1140	1768	170	268	437.924	0.514822	0.228234
FBgn0039882	CG11576	2158	53	93	146.313	0.515015	0.15616
FBgn0038109	CG11656	1113	14	15	28.9464	0.515032	0.799318
FBgn0039153	CG5463	1785	9	14	23.3212	0.515745	0.377874
FBgn0262509	nrm	4033	34	46	79.6777	0.515804	0.48294
FBgn0032793	CG10189	1317	38	50	87.5075	0.516194	0.451475
FBgn0053847	His2A:CG33847	569	53	71	124.537	0.516229	0.404766
FBgn0085382	CG34353	3450	257	233	489.743	0.516265	0.74584
FBgn0011829	Ret	4726	8	12	20.201	0.51656	0.500617
FBgn0039109	CG10365	1427	3995	5447	9442.05	0.516719	0.389468
FBgn0039732	CG15525	654	35	34	68.3774	0.516927	1
FBgn0001220	Hsc70-5	2922	1379	2513	3892.34	0.517093	0.118656
FBgn0032929	Mcm10	2812	180	219	398.43	0.517174	0.628329
FBgn0036686	CG7728	3675	139	311	449.777	0.517857	0.043734
FBgn0262467	Scox	1041	45	71	116.03	0.517963	0.226059
FBgn0027865	Tsp96F	2722	181	247	427.918	0.518041	0.452229
FBgn0051370	CG31370	1408	103	111	213.709	0.518067	0.884458
FBgn0020277	lush	940	4	7	10.9687	0.518587	0.392584
FBgn0032014	CG7840	1156	118	142	260.143	0.518744	0.596341
FBgn0029761	SK	3484	93	88	181.763	0.519149	0.863447
FBgn0036909	CG15881	660	67	94	160.975	0.51928	0.415527
FBgn0051495	CG31495	1693	16	20	36.3059	0.519411	0.524019
FBgn0040899	CG17776	319	37	64	101.521	0.519765	0.142171
FBgn0042174	CR18854	2514	854	1252	2106.08	0.519881	0.338085
FBgn0024194	rasp	1673	126	158	284.053	0.519963	0.495504
FBgn0011361	mtacp1	625	262	406	668.675	0.520532	0.242169
FBgn0035248	CG13919	517	8	16	24.4966	0.520748	0.140582
FBgn0053977	CG33977	403	46	40	85.7785	0.520923	0.812902
FBgn0027794	CG14786	3382	70	121	191.323	0.521022	0.14297
FBgn0038092	beat-Vb	1631	1317	1276	2593.38	0.521268	0.914183
FBgn0250830	CG12547	2225	24	32	55.6685	0.521867	0.502387
FBgn0053821	His3:CG33821	468	35	34	69.1056	0.521895	0.877196
FBgn0033903	CG8323	1456	42	55	97.4918	0.52208	0.466182
FBgn0261803	CG42749	1384	10	15	25.1111	0.522227	0.418765
FBgn0034898	CG18128	1140	7	10	17.1319	0.522362	0.368975
FBgn0035871	BI-1	1107	211	216	427.241	0.522365	0.909442
FBgn0052736	CG32736	587	25	42	67.0197	0.522835	0.185845
FBgn0259204	CG42308	587	25	42	67.0197	0.522835	0.185845
FBgn0032904	Mtp	2930	69	81	150.003	0.52289	0.662873
FBgn0031245	CG3625	1268	71	98	169.356	0.523261	0.338027
FBgn0037766	Teh1	4539	310	391	700.718	0.523482	0.591724
FBgn0039335	Vps33B	2091	47	57	104.198	0.52351	0.611532
FBgn0038332	CG6136	1398	27	39	66.2087	0.524153	0.354369
FBgn0053817	His2A:CG33817	569	59	67	125.453	0.52461	0.670138
FBgn0037070	CG11309	1206	57	82	139.292	0.524749	0.347737
FBgn0014455	Ahcy13	1407	196	410	606.431	0.525059	0.0529481
FBgn0262962	CG43273	619	11	11	21.7747	0.525344	1
FBgn0015781	P5cr	1162	63	73	135.506	0.525474	0.621241
FBgn0037892	mRpL40	716	32	54	86.218	0.525616	0.1833
FBgn0033005	CG3107	3156	225	211	436.055	0.525639	0.854223
FBgn0038471	CG5220	1100	20	30	49.4693	0.526026	0.325807
FBgn0037742	Rpt3R	1416	28	55	83.5616	0.52612	0.113136
FBgn0038924	CG6028	1091	79	106	184.986	0.526374	0.388551
FBgn0262018	CadN2	6913	1318	1276	2594.13	0.526402	0.910781
FBgn0051453	pch2	1455	211	280	491.455	0.526913	0.437017
FBgn0030851	CG8326	1244	24	50	73.8257	0.526941	0.087745
FBgn0034362	CG5323	761	38	72	110.338	0.527311	0.115335
FBgn0085290	CG34261	796	15	17	32.2643	0.527395	0.740255
FBgn0040588	CG13841	693	13	11	24.049	0.527438	0.828331
FBgn0025835	CG17707	3482	10	11	20.8935	0.527438	0.8843
FBgn0032703	CG10343	852	49	68	117.034	0.527618	0.462837
FBgn0032149	CG4036	950	65	92	156.922	0.527754	0.372144
FBgn0039406	RpL34a	603	178	301	478.342	0.527846	0.172506
FBgn0027081	Aats-thr	2314	647	1156	1802.79	0.528139	0.123809
FBgn0039765	mRpS18C	528	13	23	35.769	0.528202	0.1967
FBgn0030101	CG12118	1260	39	52	91.4629	0.528338	0.43846
FBgn0033450	Lsm11	1067	20	19	39.2771	0.528353	1
FBgn0052499	Cda4	1934	258	222	479.571	0.528465	0.646196
FBgn0030704	CG15916	959	25	39	63.9243	0.528706	0.301206
FBgn0261808	cu	1598	8	10	17.9018	0.528883	0.453323
FBgn0037144	CG7458	2166	19	48	66.6855	0.52909	0.0319572
FBgn0000052	ade2	4260	110	219	328.976	0.529203	0.0763239
FBgn0003116	pn	1755	73	105	177.689	0.529418	0.336423
FBgn0031717	Oscillin	1156	19	23	42.0619	0.529474	0.580733
FBgn0085761	CR40642	566	1604	1253	2857.17	0.529812	0.462812
FBgn0260750	Mulk	1300	8	10	17.1291	0.529834	0.594061
FBgn0030501	BthD	994	121	165	286.542	0.529876	0.463742
FBgn0051229	CG31229	756	30	65	95.2767	0.529916	0.0554088
FBgn0033187	CG2144	2909	121	166	286.921	0.529938	0.370267
FBgn0038834	RpS30	507	1461	2474	3935.01	0.530009	0.157982
FBgn0022246	Rpp30	981	38	56	94.8023	0.53004	0.341985
FBgn0082954	snoRNA:Psi28S-3571	144	289	265	554.139	0.530143	0.892474
FBgn0004400	rhi	1569	42	44	86.1974	0.530155	0.876621
FBgn0001234	Hsromega	1176	640	746	1385.8	0.530163	0.728625
FBgn0002564	Lsp1gamma	2501	14	14	28.6997	0.530417	0.887035
FBgn0030711	Rrp47	842	22	33	54.8409	0.530547	0.321285
FBgn0034086	CG8441	841	32	41	72.3264	0.530547	0.555755
FBgn0032787	CG10195	1473	15	17	31.7968	0.530713	0.815372
FBgn0036689	CG7730	2123	26	35	61.4934	0.530797	0.449692
FBgn0004419	me31B	1600	462	528	990.144	0.530797	0.732014
FBgn0036096	CG8003	1368	75	135	209.431	0.530847	0.131063
FBgn0028504	CG12182	2368	41	61	101.737	0.530869	0.303516
FBgn0086906	sls	15266	1295	1262	2556.59	0.530886	0.920589
FBgn0020660	eIF-4B	1443	260	316	576.818	0.532433	0.671832
FBgn0028985	Spn42Da	1370	112	214	325.535	0.532684	0.10064
FBgn0262145	CR42871	2205	10	10	19.8967	0.532793	0.838207
FBgn0036056	CG6709	596	11	18	29.3234	0.533175	0.261287
FBgn0036057	CG14164	745	11	18	29.3234	0.533175	0.261287
FBgn0037108	CG11306	1563	321	387	708.703	0.533776	0.590294
FBgn0035964	Dhpr	882	79	107	186.202	0.533873	0.415565
FBgn0014930	CG2846	1197	83	109	191.415	0.533969	0.455894
FBgn0037567	Gfr	1225	16	22	38.5028	0.534276	0.39748
FBgn0031235	CG13693	1660	13	13	26.4121	0.534621	0.935989
FBgn0035965	Use1	980	22	29	50.4296	0.534668	0.538014
FBgn0085825	CR41619	1005	483	384	867.098	0.534677	0.499386
FBgn0033162	CG1707	720	163	305	467.463	0.534786	0.0963683
FBgn0040687	CG14645	409	9	9	17.8943	0.534827	0.827554
FBgn0032921	Mpp6	812	15	28	43.4483	0.535024	0.145982
FBgn0263121	Prosalpha1	885	665	925	1589.92	0.535156	0.347984
FBgn0053213	CG33213	1292	28	43	71.5066	0.535272	0.261467
FBgn0085797	CR41540	1279	4560	3434	7993.25	0.535273	0.392578
FBgn0086378	Alg-2	1296	45	38	83.0353	0.535359	0.703429
FBgn0004574	Rop	2209	969	1806	2775.58	0.535572	0.101426
FBgn0025627	CG4194	1095	10	12	21.6377	0.535648	0.668058
FBgn0029825	CG12728	1744	83	103	186.077	0.535661	0.583227
FBgn0031244	CG11601	1163	48	77	124.99	0.535666	0.23672
FBgn0020910	RpL3	715	2914	5662	8575.62	0.536059	0.073097
FBgn0015288	RpL22	1109	1118	1804	2921.62	0.536286	0.190791
FBgn0031670	CG3887	908	270	308	578.028	0.536362	0.698739
FBgn0052792	CG32792	1822	29	50	78.9291	0.536421	0.200148
FBgn0003076	Pgm	1843	69	90	158.691	0.536768	0.428642
FBgn0031267	Ipk2	1232	78	100	178.262	0.536792	0.515127
FBgn0035693	CG8219	2805	4	9	13.626	0.537009	0.124324
FBgn0036988	CG5262	1895	42	46	88.1746	0.53726	0.74413
FBgn0004908	Arf84F	656	49	56	104.888	0.537449	0.739515
FBgn0038961	CG13850	1876	61	108	168.991	0.537711	0.158603
FBgn0033160	CG11107	2610	248	394	642.535	0.537856	0.208652
FBgn0085773	CR40766	838	2904	2264	5167.97	0.537863	0.460615
FBgn0039972	CG17018	4310	682	996	1677.57	0.53813	0.363659
FBgn0044872	FucTC	1432	5	8	13.4393	0.538285	0.382574
FBgn0053802	His-Psi:CR33802	409	47	59	106.025	0.538503	0.515919
FBgn0034902	CG5532	607	54	69	123.411	0.538596	0.465841
FBgn0026761	Trap1	2303	216	400	615.628	0.538757	0.112417
FBgn0034487	Efhc1.2	2530	18	16	33.478	0.538808	0.897357
FBgn0039359	RpL27	537	1181	2311	3491.9	0.538833	0.0839417
FBgn0032377	CG14937	1596	6	8	14.6344	0.538901	0.594913
FBgn0000259	CkIIbeta	934	266	484	750.192	0.53905	0.152193
FBgn0260861	Trs23	765	43	61	103.515	0.539344	0.346309
FBgn0032217	CG4972	2080	242	307	548.675	0.539574	0.558878
FBgn0039846	CG11337	2647	150	193	343.393	0.539633	0.478731
FBgn0034578	CG15653	673	11	10	20.6466	0.539704	0.960539
FBgn0085796	CR41539	618	1878	1440	3317.77	0.539723	0.430173
FBgn0000116	Argk	1519	126	248	373.771	0.539832	0.0785972
FBgn0033480	mRpL42	488	42	53	94.7315	0.539915	0.472018
FBgn0038893	CG6353	1222	39	57	95.6507	0.540009	0.329845
FBgn0262952	mt:ND4	1341	264	217	480.363	0.540219	0.562624
FBgn0037874	Tctp	1036	1889	2890	4778.73	0.540368	0.229899
FBgn0030137	CG15317	825	23	34	56.5813	0.540787	0.336774
FBgn0085760	CR40641	559	1230	956	2185.72	0.541181	0.457168
FBgn0030759	CG13014	1058	68	101	168.362	0.541183	0.259222
FBgn0031049	Sec61gamma	764	240	235	474.324	0.541321	0.997458
FBgn0262560	wcd	1661	35	69	104.061	0.541349	0.0929148
FBgn0026741	mRpL18	775	52	84	135.334	0.541466	0.233945
FBgn0033610	CG18335	1286	6	6	12.0793	0.541707	0.750979
FBgn0036665	CG13024	1409	88	131	219.048	0.541781	0.322873
FBgn0085664	CR41519	238	11	10	21.1459	0.541809	1
FBgn0041713	yellow-c	1524	71	73	144.251	0.542295	0.87661
FBgn0003008	or	820	46	58	104.22	0.542701	0.564107
FBgn0039349	Ssadh	1847	186	268	453.87	0.542832	0.30464
FBgn0013678	mt:Cyt-b	1137	395	344	738.801	0.543084	0.691421
FBgn0016123	Aph-4	2021	6	11	16.5889	0.544117	0.218683
FBgn0030678	CG11679	1462	34	42	75.898	0.544436	0.523695
FBgn0039877	CG2118	2166	181	232	413.717	0.544453	0.496487
FBgn0032053	mRpL51	628	30	58	87.3209	0.544459	0.102225
FBgn0035648	CG13288	1392	57	85	142.405	0.544525	0.277705
FBgn0014032	Sptr	1693	6	10	15.7171	0.544618	0.347508
FBgn0004106	cdc2	1082	96	110	205.636	0.544788	0.719708
FBgn0039465	Tsp97E	1433	62	76	137.865	0.544954	0.567435
FBgn0015600	toc	2525	1381	1418	2798.44	0.545087	0.968742
FBgn0037942	CG14721	1142	36	63	98.6714	0.545215	0.14576
FBgn0037810	sle	4676	405	494	899.526	0.545306	0.635213
FBgn0053853	His2A:CG33853	569	56	71	127.644	0.545307	0.484495
FBgn0053868	His2B:CG33868	555	89	104	193.184	0.545334	0.713344
FBgn0032724	CG10428	1908	22	37	59.6868	0.54548	0.226447
FBgn0031996	CG8460	1368	89	126	214.339	0.545735	0.343978
FBgn0053859	His2A:CG33859	569	55	61	115.86	0.546022	0.680197
FBgn0031649	hoe2	2888	36	49	85.7363	0.546174	0.404526
FBgn0052441	CG32441	887	42	68	110.059	0.546274	0.206003
FBgn0028411	Nxt1	526	58	88	146.048	0.546349	0.266614
FBgn0261593	RpS10b	728	1422	2375	3797.14	0.546462	0.153408
FBgn0031398	CG10880	1282	16	32	48.4296	0.546759	0.127065
FBgn0031127	CG1835	654	10	11	20.8754	0.546909	0.804489
FBgn0034853	Ice1	4516	32	52	83.3777	0.547822	0.224542
FBgn0034893	mRpL43	780	17	33	49.3384	0.54796	0.122572
FBgn0037815	Rrp46	819	29	73	102.143	0.548246	0.0269794
FBgn0051460	CG31460	541	56	54	109.991	0.548592	0.960376
FBgn0052706	CG32706	875	51	64	114.356	0.548642	0.5701
FBgn0050001	CG30001	1406	11	10	21.1098	0.548814	1
FBgn0015299	Ssb-c31a	536	172	181	353.452	0.548826	0.894474
FBgn0085460	CG34431	2145	47	37	84.3176	0.548992	0.579714
FBgn0033184	CG12736	1711	52	73	125.374	0.549298	0.332398
FBgn0004644	hh	2370	8	11	18.6844	0.549679	0.511716
FBgn0262112	sro	1008	7	9	16.8311	0.549679	0.594061
FBgn0036403	CG6661	1976	9	8	17.166	0.549679	0.95403
FBgn0030291	CG1738	790	25	41	66.1513	0.549768	0.228366
FBgn0033706	Vha36-2	1296	6	5	11.7566	0.549786	1
FBgn0010411	RpS18	613	2324	3686	6009.94	0.549796	0.202496
FBgn0261799	dsx-c73A	3496	15	19	34.4773	0.550452	0.580111
FBgn0040064	yip2	1391	19	26	44.6715	0.550464	0.370693
FBgn0037632	Tcp-1eta	1964	1826	2866	4692.47	0.550508	0.229324
FBgn0053825	His1:CG33825	898	22	21	42.9444	0.550643	0.979513
FBgn0033058	CCHa2r	2320	14	22	35.3974	0.550756	0.310158
FBgn0031231	mRpL10	903	29	41	69.5984	0.550928	0.35269
FBgn0053838	His2A:CG33838	569	61	67	127.543	0.551003	0.725397
FBgn0013684	mt:ND5	1725	160	144	304.102	0.551133	0.765272
FBgn0085795	CR41535	668	2518	1857	4374.45	0.551165	0.363463
FBgn0025820	JTBR	789	53	60	113.129	0.551613	0.738753
FBgn0034888	St3	1101	21	16	36.6677	0.552072	0.65121
FBgn0050382	CG30382	885	668	881	1548.93	0.552261	0.414306
FBgn0032833	CoIV	731	331	451	781.543	0.552936	0.340904
FBgn0085376	CG34347	6744	1328	1394	2722.23	0.553069	0.923956
FBgn0087007	bbg	3949	1430	1452	2881.76	0.553174	0.990454
FBgn0260743	CG18347	1450	44	69	113.15	0.553541	0.232137
FBgn0061359	CG33671	1517	148	225	372.976	0.553616	0.285843
FBgn0061360	CG33672	1976	148	225	372.976	0.553616	0.285843
FBgn0034059	CG8320	979	65	68	133.613	0.554137	0.829405
FBgn0053170	CG33170	357	84	85	169.037	0.554311	1
FBgn0026409	Mpcp	1700	553	849	1402.02	0.554431	0.23011
FBgn0031393	CG15382	1038	7	6	12.3099	0.554601	0.935779
FBgn0035876	Pex2	1051	16	19	34.4577	0.554659	0.688088
FBgn0002607	RpL19	751	1684	3030	4713.65	0.555008	0.116792
FBgn0039908	Asator	3750	26	31	56.8356	0.555675	0.670099
FBgn0035532	CG15014	1155	74	139	213.005	0.555799	0.11208
FBgn0015268	Nap1	1300	795	1844	2638.51	0.556224	0.0319844
FBgn0031485	CG9643	763	25	44	69.0331	0.5563	0.157718
FBgn0032393	CG12264	1533	192	309	501.253	0.556472	0.194038
FBgn0031936	CG13794	2027	9	10	19.6392	0.556533	0.723376
FBgn0051616	His-Psi:CR31616	465	21	22	42.1676	0.556685	0.80226
FBgn0033813	fsd	1020	26	40	65.8487	0.55669	0.251602
FBgn0038432	CG14883	1838	47	53	99.4396	0.556754	0.728108
FBgn0036334	CG11267	594	97	197	293.307	0.556952	0.0781427
FBgn0002622	RpS3	904	5633	10311	15943.4	0.556979	0.104079
FBgn0034248	CG14483	462	62	87	148.668	0.557203	0.340856
FBgn0013749	Arf102F	718	177	175	351.549	0.557266	0.97656
FBgn0000557	Ef1alpha100E	2591	8	15	23.2055	0.557454	0.173214
FBgn0050187	CG30187	1549	28	42	69.8429	0.557562	0.336851
FBgn0038735	CG4662	1754	32	42	73.4635	0.557815	0.510519
FBgn0053832	His2A:CG33832	569	63	73	135.602	0.557816	0.607052
FBgn0261380	mRpL37	1355	77	123	199.18	0.5579	0.229548
FBgn0053829	His2A:CG33829	569	56	66	121.625	0.557912	0.609858
FBgn0011770	Gip	973	31	48	78.5886	0.557925	0.254786
FBgn0010309	pigeon	3187	39	53	91.9296	0.557925	0.420733
FBgn0028563	sut1	2408	116	186	302.372	0.558166	0.201305
FBgn0031974	CG12560	976	5	7	12.2735	0.558207	0.595833
FBgn0031975	Tg	2601	1337	1356	2692.94	0.55829	0.996387
FBgn0026873	MED18	842	34	49	82.9832	0.558679	0.366859
FBgn0085742	CR40546	1944	1175	923	2098.54	0.55886	0.490403
FBgn0034045	CG8249	1943	12	14	25.8464	0.558952	0.60361
FBgn0026592	Fie	1443	576	835	1410.45	0.55906	0.273596
FBgn0026666	l(1)G0136	780	19	34	53.0727	0.559088	0.144474
FBgn0083987	snRNA:U11	275	573	832	1405.41	0.559106	0.273009
FBgn0260755	CG42553	1251	68	65	132.946	0.559146	0.99338
FBgn0085813	CR41602	6026	7850	5769	13618.9	0.559274	0.375021
FBgn0036035	CG18178	1278	49	107	156.532	0.559396	0.0688938
FBgn0053865	His2A:CG33865	569	62	71	133.071	0.559431	0.633545
FBgn0063492	GstE8	729	21	25	46.4194	0.559464	0.580947
FBgn0039357	CG4743	1082	28	41	69.2541	0.559471	0.320937
FBgn0041607	asparagine-synthetase	1856	219	359	578.609	0.559571	0.204427
FBgn0028554	x16	1707	494	984	1478.05	0.559983	0.0759344
FBgn0039360	CLS	1289	66	91	157.155	0.560033	0.360069
FBgn0035192	CG9194	2974	13	13	26.1668	0.560538	0.937018
FBgn0039886	CG2003	1731	82	95	176.387	0.560654	0.679963
FBgn0031822	CG9548	472	27	30	57.6292	0.560735	0.698917
FBgn0086856	CG11555	849	38	64	101.922	0.561148	0.243578
FBgn0033234	CG8791	1810	8	9	17.1938	0.561212	0.86266
FBgn0250814	CG4169	1537	752	1129	1880.6	0.561215	0.237044
FBgn0085341	CG34312	699	5	6	10.6631	0.561448	0.665344
FBgn0050058	CG30058	1699	5	6	10.6631	0.561448	0.665344
FBgn0085264	CG34235	1699	5	6	10.6631	0.561448	0.665344
FBgn0052406	CG32406	2919	15	19	34.6713	0.561451	0.623126
FBgn0029118	Sucb	1602	71	107	177.995	0.561452	0.28892
FBgn0040022	Set1	5276	169	190	358.505	0.56152	0.797365
FBgn0031760	Tsp26A	2913	51	62	113.449	0.561813	0.621958
FBgn0016126	CaMKI	1950	144	129	273.276	0.562123	0.780609
FBgn0025140	pit	2270	248	486	734.214	0.562236	0.0997309
FBgn0034270	CG6401	1614	31	41	71.457	0.562307	0.435941
FBgn0036809	CG12477	1325	5	8	13.7336	0.56247	0.350745
FBgn0021768	nudC	1238	221	297	518.647	0.562697	0.448309
FBgn0035592	CG10674	478	71	107	177.804	0.562701	0.261304
FBgn0037326	CG14669	3384	75	78	152.679	0.563296	0.946414
FBgn0001247	Ide	3439	123	186	309.076	0.56342	0.295531
FBgn0033808	CG4627	988	24	36	60.2237	0.563624	0.290017
FBgn0017429	CG5989	1534	32	55	87.6627	0.563667	0.168827
FBgn0037345	rev7	831	17	14	30.8989	0.564086	0.835895
FBgn0051715	CG31715	574	92	119	210.938	0.564129	0.604486
FBgn0036830	CG14077	1009	25	26	50.851	0.564364	0.833794
FBgn0036829	Ir75d	2312	25	26	50.851	0.564364	0.833794
FBgn0039735	CG7911	656	222	462	684.151	0.564582	0.0692
FBgn0261338	CG42623	966	107	95	202.091	0.564689	0.716414
FBgn0022708	Adk2	1074	400	571	970.985	0.564907	0.328514
FBgn0039280	Mocs2	1420	25	45	70.1626	0.564927	0.161177
FBgn0260229	CG42503	1420	25	45	70.1626	0.564927	0.161177
FBgn0033615	CG7741	1704	67	87	153.932	0.565039	0.541139
FBgn0033718	ana3	5934	116	132	248.081	0.565086	0.692061
FBgn0001986	l(2)35Df	3600	134	255	389.146	0.565181	0.0971972
FBgn0053653	Caps	5079	13	13	26.4132	0.565195	0.934926
FBgn0027079	Aats-val	3324	192	306	498	0.565756	0.204401
FBgn0262731	pncr013:4	904	60	51	111.905	0.565806	0.704786
FBgn0053841	His2A:CG33841	569	52	59	111.024	0.56586	0.626106
FBgn0002707	mei-9	3606	47	69	116.215	0.565905	0.325964
FBgn0029523	CR18275	2309	34	37	71.304	0.566086	0.828687
FBgn0052698	CG32698	1762	337	292	628.35	0.566135	0.659234
FBgn0039930	CG11077	687	165	191	355.525	0.567025	0.675842
FBgn0003676	T-cp1	1916	960	1347	2306.49	0.567264	0.344445
FBgn0039589	CG9986	2179	32	50	82.2934	0.567315	0.268695
FBgn0032032	CG17294	1012	38	40	78.2921	0.567373	0.866166
FBgn0085822	CR41613	575	1431	1024	2455.31	0.567761	0.339429
FBgn0029657	CG12535	1392	590	693	1282.58	0.567777	0.654349
FBgn0031881	CG3476	1177	15	30	44.1889	0.567982	0.102514
FBgn0261049	Vps45	2055	31	53	84.5184	0.568071	0.200995
FBgn0037652	CG11980	1179	141	254	394.559	0.568583	0.146478
FBgn0032871	CG2611	634	16	17	32.7027	0.568716	0.775765
FBgn0040696	CG18675	1608	41	49	90.0345	0.569136	0.644465
FBgn0052816	CG32816	1603	355	408	763.341	0.569352	0.704942
FBgn0039993	CG17691	486	312	311	623.347	0.569756	0.994072
FBgn0033010	Atf6	2488	204	169	373.28	0.569798	0.627138
FBgn0003301	rut	5780	1347	1287	2634.03	0.569973	0.887006
FBgn0085758	CR40639	549	1882	1362	3243.99	0.570373	0.353267
FBgn0034058	Pex11	956	50	52	101.824	0.570399	0.805246
FBgn0259183	CG42287	528	15	13	27.305	0.57108	0.78023
FBgn0002036	CG10561	2053	6	10	16.0169	0.571371	0.298132
FBgn0052181	CG32181	2276	9	9	18.7318	0.57179	0.956101
FBgn0026634	ldlCp	3015	101	123	223.869	0.572151	0.575473
FBgn0002521	pho	2159	292	251	542.91	0.572281	0.666323
FBgn0035600	CG4769	1145	615	976	1590.81	0.572552	0.217914
FBgn0053831	His1:CG33831	898	22	18	39.9319	0.572812	0.74068
FBgn0052700	CG32700	1853	11	16	26.0052	0.573013	0.399456
FBgn0037661	Ada	1121	41	42	82.9714	0.573105	0.814843
FBgn0037150	CG7133	1456	66	79	145.599	0.573212	0.660063
FBgn0035392	CG1271	1725	7	11	18.5957	0.573239	0.332561
FBgn0035414	CG14965	1870	28	31	58.9979	0.573343	0.764091
FBgn0037811	CG12592	2407	73	87	159.589	0.573396	0.674654
FBgn0053850	His2A:CG33850	569	61	69	130.188	0.573972	0.639749
FBgn0028962	Aats-ala-m	3233	113	159	272.342	0.574204	0.344414
FBgn0034029	eIF2B-gamma	1547	67	91	158.327	0.574289	0.428515
FBgn0051278	CG31278	872	16	22	38.11	0.574316	0.379524
FBgn0031639	mRpS2	924	48	84	131.353	0.57443	0.137515
FBgn0033388	CG8046	2250	217	270	487.731	0.574714	0.555756
FBgn0033451	CG1665	1186	129	155	284.279	0.574726	0.580615
FBgn0033766	CG8771	5691	211	294	505.769	0.574766	0.378227
FBgn0037251	CG9804	1108	44	51	95.6501	0.574771	0.627685
FBgn0053814	His2A:CG33814	569	68	69	136.985	0.5752	0.854416
FBgn0039711	CG7824	1161	36	52	88.442	0.575573	0.369892
FBgn0031361	CG17652	873	25	38	63.564	0.575593	0.372226
FBgn0033556	CG12343	1084	195	210	405.661	0.576036	0.897714
FBgn0031604	Elp3	1863	87	161	247.387	0.576121	0.11277
FBgn0052230	CG32230	379	616	700	1316.43	0.576121	0.762424
FBgn0038388	CG4287	1626	65	81	146.625	0.576544	0.554631
FBgn0034967	eIF-5A	773	4218	6231	10448.9	0.576642	0.311275
FBgn0013686	mt:lrRNA	1325	28121	22094	50215	0.576667	0.489594
FBgn0040070	Trx-2	790	320	373	693.064	0.576679	0.631937
FBgn0004463	RpIII128	3493	105	162	266.579	0.576909	0.253595
FBgn0039183	Dis3	3095	211	383	594.08	0.577077	0.11767
FBgn0039112	CG10219	894	146	191	337.293	0.577092	0.420864
FBgn0031422	CG9870	1493	8	6	13.8667	0.577178	0.830982
FBgn0085827	CR41621	462	484	363	846.84	0.577648	0.418001
FBgn0039566	CG4849	3123	125	192	316.49	0.57827	0.250068
FBgn0061361	CG33786	1265	56	111	167.547	0.578332	0.078687
FBgn0061362	CG33785	1265	56	111	167.547	0.578332	0.078687
FBgn0051922	CG31922	497	35	35	69.769	0.57879	0.98715
FBgn0040066	wds	1637	74	135	208.507	0.578823	0.12824
FBgn0004901	Prat	2102	159	279	438.601	0.579011	0.143265
FBgn0000559	Ef2b	2771	4192	6657	10849.5	0.57914	0.221514
FBgn0034001	mRpL41	590	28	38	65.9738	0.579296	0.42394
FBgn0029980	CG10778	1251	45	67	112.453	0.579636	0.279905
FBgn0032700	CG10338	2349	40	59	98.6778	0.579854	0.322733
FBgn0034387	Cyp12b2	1782	7	8	14.0942	0.579906	0.772628
FBgn0260939	Sgt1	1085	150	173	323.125	0.580071	0.697107
FBgn0030789	Rrp45	1566	55	112	167.041	0.580095	0.0840493
FBgn0041147	ida	2408	41	53	94.5821	0.580178	0.480193
FBgn0040056	CG17698	1582	217	196	412.916	0.580447	0.812752
FBgn0033348	CG8247	2115	63	72	135.791	0.580491	0.683264
FBgn0053808	His2A:CG33808	569	53	64	116.448	0.580533	0.545566
FBgn0034054	CG8366	1472	17	25	42.3017	0.580903	0.341439
FBgn0085786	CR41501	1512	15	16	30.574	0.581152	0.733313
FBgn0034033	CG8204	743	12	21	33.5088	0.581383	0.193564
FBgn0052500	CG32500	1084	25	41	65.5486	0.581511	0.215184
FBgn0041337	Cyp309a2	1844	216	163	378.441	0.581882	0.441004
FBgn0250819	CG33521	2051	43	43	85.8565	0.581932	1
FBgn0259221	CG42321	3980	126	163	288.487	0.582298	0.48639
FBgn0037633	CG9839	2064	95	117	212.034	0.582319	0.531448
FBgn0027094	Aats-ala	3153	937	1315	2252	0.582371	0.332285
FBgn0034523	Nnf1a	697	66	72	138.194	0.582717	0.788932
FBgn0035204	CG2277	2131	133	188	320.791	0.582765	0.349429
FBgn0039802	dj-1beta	733	173	221	393.527	0.582807	0.441223
FBgn0053874	His2B:CG33874	555	73	77	149.998	0.582881	0.915321
FBgn0019644	ATPsyn-b	918	367	537	903.431	0.583229	0.267454
FBgn0037338	Snm1	2589	75	88	163.584	0.583261	0.674854
FBgn0024698	Cpsf160	4495	280	340	619.811	0.583306	0.604234
FBgn0032846	CG10721	1541	24	33	57.3325	0.583436	0.450851
FBgn0036107	CG7949	629	38	51	89.3124	0.583478	0.421109
FBgn0010340	140up	937	12	16	27.4423	0.583568	0.495456
FBgn0033712	CG13163	1159	21	25	46.7283	0.583783	0.645834
FBgn0259742	CG42360	1593	24	30	53.3264	0.58425	0.622671
FBgn0032001	CG8360	692	70	87	156.261	0.58427	0.530396
FBgn0085257	CG34228	415	16	27	42.6309	0.584284	0.273472
FBgn0004192	snRNA:U2:34ABb	192	16301	11082	27383.2	0.584441	0.343703
FBgn0032015	Ostgamma	1245	269	287	556.426	0.58446	0.791913
FBgn0259711	CG42365	848	32	33	65.4294	0.584594	0.906578
FBgn0004575	Syn	5803	247	199	446.741	0.584858	0.54118
FBgn0053156	CG33156	1716	22	36	58.0382	0.584881	0.22293
FBgn0051098	CG31098	1487	35	49	84.8001	0.58493	0.400756
FBgn0042131	CG18808	1354	4	7	10.7272	0.58498	0.28545
FBgn0053820	His2A:CG33820	569	58	67	125.055	0.585532	0.631194
FBgn0030684	CG8260	1248	12	9	20.7241	0.585627	0.733943
FBgn0262124	uex	3414	870	837	1706.33	0.58583	0.871468
FBgn0085743	CR40560	2391	2331	1638	3968.71	0.585891	0.326891
FBgn0039341	CG5112	1803	188	232	419.642	0.586196	0.50784
FBgn0011336	OstStt3	2703	568	689	1256.8	0.586202	0.536015
FBgn0029588	CG14798	898	6	6	12.2318	0.586656	0.75864
FBgn0026150	ApepP	2079	201	233	434.224	0.586662	0.682279
FBgn0082598	akirin	1127	265	319	583.509	0.586777	0.649439
FBgn0024804	Dbp80	701	333	320	653.224	0.587531	0.906509
FBgn0033354	FANCI	4531	50	61	110.731	0.587581	0.629136
FBgn0037440	CG1041	2283	28	36	64.564	0.587598	0.511397
FBgn0028496	CG30116	5743	413	567	980.576	0.587601	0.468044
FBgn0032251	CG13142	1029	8	12	20.4112	0.587699	0.430204
FBgn0047114	CG31142	644	118	131	249.117	0.587838	0.817227
FBgn0026238	gus	1395	285	285	569.671	0.588473	0.996526
FBgn0030117	ric8b	636	14	17	30.4652	0.588506	0.544179
FBgn0033902	Tango7	1634	432	675	1106.37	0.588579	0.226548
FBgn0086371	poly	1157	119	141	259.672	0.588617	0.623933
FBgn0000447	Dhod	1355	183	249	431.487	0.588822	0.386853
FBgn0036266	CG5626	1491	19	21	40.071	0.588838	0.849528
FBgn0085771	CR40741	561	539	374	913.037	0.588933	0.316066
FBgn0015582	dare	1678	68	90	157.192	0.589114	0.436837
FBgn0028683	spt4	457	204	287	491.705	0.589211	0.382864
FBgn0003920	snRNA:U2:14B	192	16156	10800	26955.7	0.589605	0.323564
FBgn0263257	cngl	5327	313	256	569.246	0.590434	0.600896
FBgn0036931	CG14183	2712	17	18	35.4958	0.590504	0.90245
FBgn0030676	CG12379	618	11	19	29.3592	0.590524	0.177092
FBgn0030675	CG8191	1486	13	25	38.7919	0.590534	0.12039
FBgn0051618	His2A:CG31618	569	57	66	123.131	0.590602	0.608132
FBgn0085819	CR41609	951	885	652	1537.01	0.590674	0.41071
FBgn0039219	CG13630	1301	90	173	262.575	0.592315	0.090952
FBgn0034786	CG13531	5535	116	124	239.732	0.592376	0.801418
FBgn0016691	Oscp	802	330	471	800.215	0.592604	0.295393
FBgn0021738	Crg-1	1230	10	8	18.4266	0.592768	0.732157
FBgn0022097	Vha36-1	1082	341	418	758.996	0.592912	0.555446
FBgn0010808	l(3)03670	940	68	107	175.054	0.592989	0.22503
FBgn0083990	sphinx	467	12	20	31.8939	0.593022	0.290168
FBgn0031376	Der-1	1088	319	318	637.268	0.59374	0.916571
FBgn0086443	Aats-asn	1982	313	494	807.417	0.59395	0.226765
FBgn0053823	His2A:CG33823	569	63	69	131.77	0.593983	0.727595
FBgn0062442	CG1458	674	511	624	1135.01	0.594161	0.549785
FBgn0032050	CG13096	2246	210	477	686.528	0.594282	0.0430413
FBgn0030757	CG9902	3613	55	69	123.848	0.594407	0.573783
FBgn0050157	CG30157	1034	10	11	20.7348	0.594436	0.643276
FBgn0025741	plexA	5153	1589	1354	2943.3	0.594523	0.674168
FBgn0026379	Pten	1803	63	58	120.682	0.594732	0.835074
FBgn0029890	CG4095	1659	59	73	131.918	0.595086	0.508485
FBgn0259229	CG42329	2477	402	555	956.644	0.595626	0.467613
FBgn0052669	CG32669	2385	19	18	37.2506	0.595865	1
FBgn0051119	HdacX	1129	19	16	34.8527	0.596094	0.778544
FBgn0261055	Sfp26Ad	414	6	6	12.8229	0.596273	0.877992
FBgn0032907	CG9272	1357	22	28	49.8595	0.596516	0.550952
FBgn0037018	CG4042	951	47	75	121.233	0.596629	0.236439
FBgn0261602	RpL8	998	4166	8056	12221.3	0.597806	0.0719645
FBgn0036998	CG5969	947	126	154	280.219	0.597807	0.649893
FBgn0039848	lox	1435	9	15	24.3047	0.59788	0.254452
FBgn0033921	tej	1942	10	14	23.3746	0.59788	0.415115
FBgn0039936	CG11148	4892	395	490	884.54	0.597923	0.587784
FBgn0039508	CG3368	3558	225	310	534.024	0.597924	0.367154
FBgn0050021	metro	2701	6	7	13.5482	0.598235	0.77903
FBgn0030081	CG7246	2043	14	30	44.4932	0.59833	0.0769919
FBgn0003141	pr	1082	73	97	170.248	0.598389	0.516419
FBgn0031589	CG3714	2532	102	127	228.827	0.598516	0.535791
FBgn0034940	CG16787	1069	43	77	119.749	0.598572	0.149192
FBgn0010247	Parp	2543	462	492	953.855	0.59872	0.912459
FBgn0027087	Aats-his	2007	385	650	1035.42	0.598858	0.154233
FBgn0035464	CG12006	2154	72	83	155.06	0.59918	0.671678
FBgn0027507	CG1344	2202	169	204	372.753	0.599187	0.630479
FBgn0039969	Fis1	560	159	143	302.526	0.59923	0.783541
FBgn0020270	mre11	2013	132	183	315.063	0.599308	0.364868
FBgn0028433	Ggamma30A	849	11	12	22.5561	0.599402	0.924948
FBgn0034655	CG10307	1223	11	12	22.9769	0.600175	0.752849
FBgn0053844	His2A:CG33844	569	58	63	121.289	0.600179	0.746301
FBgn0053328	sqd	1983	489	574	1062.93	0.60044	0.713743
FBgn0034246	Dcr-2	5685	322	342	664.45	0.600657	0.853085
FBgn0034365	CG5335	1269	12	16	28.0309	0.600834	0.584994
FBgn0035462	IntS10	2272	42	54	96.3155	0.601008	0.533409
FBgn0038519	Prx3	1017	82	105	186.763	0.601063	0.517985
FBgn0005564	Shal	2357	5	9	13.9359	0.601149	0.28311
FBgn0046706	Haspin	1815	265	238	503.073	0.601766	0.745466
FBgn0046114	Gclm	1211	166	265	431.489	0.602017	0.20634
FBgn0029687	Vap-33-1	2215	648	1237	1884.99	0.602171	0.121752
FBgn0037239	CG11739	1320	47	65	111.935	0.602248	0.415686
FBgn0011259	Sema-1a	5661	397	320	716.796	0.602372	0.569383
FBgn0011726	tsr	771	6519	5854	12373.5	0.602629	0.790063
FBgn0038395	CG10407	954	8	11	19.893	0.602723	0.538731
FBgn0052783	CG32783	2706	19	25	43.6262	0.602777	0.554666
FBgn0028507	CG3793	1582	87	125	212.324	0.60283	0.320836
FBgn0051615	His-Psi:CR31615	399	21	22	43.4271	0.602868	0.827741
FBgn0029882	CG3226	892	239	360	598.936	0.603027	0.279028
FBgn0039923	MED26	4910	356	396	751.656	0.60315	0.812984
FBgn0014931	CG2678	1805	50	61	111.002	0.603279	0.583571
FBgn0024891	ferrochelatase	1338	191	252	442.568	0.603397	0.414443
FBgn0050290	Ppcdc	1054	55	85	139.906	0.603495	0.270878
FBgn0260222	CG42496	1054	55	85	139.906	0.603495	0.270878
FBgn0052756	CG32756	1895	89	97	186.359	0.604177	0.817258
FBgn0037923	CG6813	991	7	7	13.607	0.604233	0.943305
FBgn0051115	CG31115	981	8	7	14.6412	0.604233	1
FBgn0050355	CG30355	751	8	6	13.7829	0.604322	0.713747
FBgn0037583	CG9684	2146	146	151	297.012	0.604333	0.959945
FBgn0039208	Esyt2	2963	128	132	259.249	0.604464	0.772973
FBgn0030481	CG1662	1246	39	74	113.028	0.604561	0.112949
FBgn0033191	CG1598	1259	177	237	414.834	0.60468	0.405691
FBgn0032595	CG17996	529	34	56	89.7297	0.604843	0.219846
FBgn0053554	Nipped-A	11515	2088	2003	4091.05	0.605297	0.888976
FBgn0052595	CG32595	611	112	128	240.264	0.605321	0.791452
FBgn0004797	mdy	2017	378	403	781.549	0.60545	0.869329
FBgn0039405	CG14550	814	59	80	138.878	0.60598	0.410385
FBgn0260224	CG42498	814	59	80	138.878	0.60598	0.410385
FBgn0037741	CG16908	3376	72	101	172.691	0.606016	0.359587
FBgn0037737	Pnn	1202	90	124	213.561	0.606037	0.47859
FBgn0086251	del	3154	5	7	12.6479	0.606166	0.550269
FBgn0030764	CG9777	1500	7	8	15.4199	0.606166	0.796236
FBgn0262902	CR43257	1392	8	7	15.3306	0.606166	1
FBgn0031062	CG14230	2069	92	181	273.068	0.606475	0.0920643
FBgn0037894	Ranbp9	3311	506	782	1288.46	0.60683	0.253313
FBgn0035240	CG33791	3886	5	5	10.195	0.606887	0.788055
FBgn0035239	CG18170	5531	5	5	10.195	0.606887	0.788055
FBgn0032450	CG5776	2918	131	183	313.296	0.607043	0.368349
FBgn0039928	Cals	3693	400	311	711.03	0.607103	0.514991
FBgn0032785	CG10026	1143	29	38	67.5994	0.607181	0.532183
FBgn0011016	SsRbeta	950	498	554	1051.5	0.607185	0.764846
FBgn0038446	CG14903	442	25	26	51.7627	0.607861	0.898982
FBgn0027091	Aats-cys	2454	184	230	414.245	0.607864	0.528792
FBgn0032035	l(2)k12914	526	162	151	313.111	0.607918	0.963174
FBgn0061209	His2B:CG17949	621	78	88	165.668	0.608012	0.78318
FBgn0036483	CG12316	3921	54	86	139.489	0.608073	0.221782
FBgn0031389	CG4259	964	24	35	58.3423	0.60819	0.355395
FBgn0053862	His2A:CG33862	569	58	59	116.566	0.60828	0.852137
FBgn0262123	l(2)41Ab	2794	53	46	99.0981	0.608303	0.735769
FBgn0011642	Zyx	1788	134	114	248.005	0.608788	0.681574
FBgn0261504	7SLRNA:CR42652	299	135194	158147	293341	0.608928	0.553289
FBgn0263143	vret	2319	66	120	186.544	0.609075	0.139237
FBgn0029856	CG11700	1362	200	206	405.356	0.609244	0.868497
FBgn0001977	l(2)35Bg	2354	185	227	412.675	0.609275	0.587948
FBgn0037926	Elp1	3918	63	94	156.852	0.609276	0.295707
FBgn0261436	DhpD	1590	140	184	323.815	0.60945	0.445649
FBgn0039764	CG15535	742	10	21	30.6621	0.609709	0.125754
FBgn0051347	CG31347	865	16	17	33.5868	0.609709	0.874336
FBgn0034141	CG8311	1894	60	66	125.584	0.609886	0.716603
FBgn0031357	mRpL48	690	47	80	126.706	0.610328	0.16836
FBgn0039932	CORL	2571	17	25	42.6219	0.610348	0.374761
FBgn0029942	CG2059	995	62	77	138.755	0.6105	0.521901
FBgn0033085	CG15908	537	48	70	118.454	0.610997	0.322121
FBgn0033086	CG9410	833	48	70	118.454	0.610997	0.322121
FBgn0259683	Ir40a	966	1564	1462	3026.49	0.611344	0.830819
FBgn0039874	CG2135	2336	97	131	227.601	0.611695	0.426967
FBgn0005674	Aats-glupro	3151	369	550	919.823	0.611914	0.293501
FBgn0023477	Tal	1113	495	620	1114.56	0.612187	0.49517
FBgn0065099	snRNA:7SK	444	13309	14279	27588.1	0.612296	0.724682
FBgn0039565	CG4884	1088	7	12	18.8849	0.612371	0.272827
FBgn0029906	CG4542	1637	41	48	89.2612	0.612435	0.600292
FBgn0024196	robl	525	207	220	426.886	0.612453	0.806093
FBgn0027515	CG7115	1995	11	19	29.212	0.612931	0.226975
FBgn0032101	CG9586	936	70	106	176.069	0.613265	0.313651
FBgn0040890	ksh	435	24	23	46.9059	0.61332	0.928903
FBgn0032880	CG9318	2581	584	584	1167.12	0.613508	0.962512
FBgn0028468	rtet	1722	149	162	310.667	0.61359	0.713645
FBgn0053198	pen-2	572	34	38	72.2916	0.613725	0.840269
FBgn0037009	CG5104	788	90	91	180.643	0.614005	0.926361
FBgn0037686	RpL34b	710	781	1661	2441.89	0.614065	0.049737
FBgn0028546	ics	1299	90	98	188.065	0.614202	0.733607
FBgn0035025	uri	2346	64	73	137.608	0.614488	0.744267
FBgn0053826	His2A:CG33826	569	59	71	130.075	0.61474	0.601659
FBgn0051472	CG31472	1222	99	114	212.548	0.614883	0.674623
FBgn0086355	Tpi	1112	109	123	232.63	0.615006	0.622837
FBgn0042178	CG32165	3586	102	178	279.791	0.615177	0.155025
FBgn0026777	Rad23	1489	374	386	760.569	0.615228	0.969326
FBgn0026401	Nipped-B	6273	391	298	689.424	0.615337	0.471725
FBgn0031566	CG2818	2228	52	63	114.765	0.615395	0.633733
FBgn0083038	snoRNA:Psi18S-525a	134	20	17	36.3757	0.615515	0.808604
FBgn0032634	Rpb11	516	73	80	152.683	0.616476	0.840621
FBgn0050428	CG30428	975	18	25	42.6432	0.616555	0.46323
FBgn0039828	CG1542	1207	189	465	654.8	0.616736	0.0271881
FBgn0260798	Gprk1	2292	620	616	1236.45	0.616869	0.946032
FBgn0027844	CAH1	1456	7	9	16.8481	0.616907	0.576454
FBgn0032444	CG5525	1919	1447	2062	3509.53	0.617393	0.329262
FBgn0261373	CG33228	809	11	19	29.7866	0.6174	0.209801
FBgn0011676	Nos	3099	28	32	59.8165	0.617447	0.728405
FBgn0035519	CG1309	1859	108	136	244.398	0.617447	0.492512
FBgn0038490	CG5285	983	23	33	55.9883	0.617511	0.423217
FBgn0031590	CG3702	2252	403	482	884.896	0.617814	0.590798
FBgn0083940	CG34104	2612	276	215	491.549	0.617828	0.493493
FBgn0053886	His2B:CG33886	555	74	83	157.399	0.61799	0.78962
FBgn0002069	Aats-asp	1976	235	374	608.598	0.618053	0.217285
FBgn0052246	CG32246	1698	5	6	11.3504	0.618159	0.622069
FBgn0024811	Crk	863	134	124	258.471	0.618187	0.8012
FBgn0038704	CG5316	2376	121	152	272.914	0.618393	0.600519
FBgn0262116	CG40127	505	235	235	470.222	0.618407	0.989764
FBgn0031003	CG7889	1464	35	57	92.4894	0.618428	0.2161
FBgn0034405	Jheh2	1411	232	229	461.525	0.618534	0.950466
FBgn0032242	CG5355	2404	104	138	242.867	0.618563	0.456692
FBgn0029121	Sras	1271	75	86	160.283	0.619014	0.687979
FBgn0038608	WRNexo	1509	67	66	132.362	0.619143	0.97265
FBgn0038922	CG6439	1625	125	193	318.677	0.619274	0.232433
FBgn0040009	CG17490	1234	67	65	132.047	0.619378	0.986323
FBgn0022213	Cas	3237	242	272	514.628	0.619912	0.75919
FBgn0035674	CG13295	1638	111	109	220.518	0.62004	0.959679
FBgn0261041	stj	6377	21	39	60.5099	0.620105	0.123053
FBgn0029824	CG3726	2890	1451	1292	2742.97	0.620151	0.7557
FBgn0035896	CG6983	1302	11	15	26.2427	0.6204	0.510053
FBgn0032997	CG17486	1804	192	179	370.646	0.620522	0.829467
FBgn0035901	CG6745	2770	38	80	118.329	0.62062	0.0792509
FBgn0036136	Ufd1-like	1194	150	177	326.623	0.620673	0.633393
FBgn0053267	CG33267	742	16	13	29.0794	0.620848	0.826264
FBgn0024491	Bin1	663	98	114	211.701	0.62101	0.665603
FBgn0038407	CG6126	2121	69	98	167.014	0.621065	0.326505
FBgn0033761	CG8778	1119	146	188	333.452	0.621712	0.504457
FBgn0260723	CG42550	574	35	33	68.4819	0.621802	0.895077
FBgn0037359	MED27	1080	27	29	55.6356	0.621997	0.77081
FBgn0037090	Est-Q	1827	9	9	17.2042	0.622348	0.95403
FBgn0031951	r2d2	1336	89	92	180.903	0.622403	0.905625
FBgn0261597	RpS26	640	1295	2304	3598.95	0.622403	0.110643
FBgn0032291	CG17118	979	6	4	10.4523	0.622984	0.513037
FBgn0028992	sds22	1354	104	94	198.019	0.62303	0.873493
FBgn0034346	CG12263	3585	97	126	223.076	0.623941	0.488497
FBgn0029686	CG2941	3375	57	57	114.43	0.624261	0.984489
FBgn0020618	Rack1	1106	880	1670	2550.1	0.624309	0.0912746
FBgn0259916	CG42445	971	15	17	32.2481	0.62434	0.79365
FBgn0038552	CG18012	1516	121	146	266.997	0.62463	0.544032
FBgn0028691	Rpn9	1340	459	555	1014.27	0.624853	0.58374
FBgn0030510	CG12177	1803	19	27	45.7199	0.624903	0.321488
FBgn0000635	Fas2	2894	261	203	463.564	0.625171	0.488379
FBgn0035867	CG13671	2278	78	100	177.773	0.62553	0.509166
FBgn0023512	eIF2B-epsilon	2307	270	399	669.168	0.62577	0.263491
FBgn0032721	CG10602	2067	275	295	569.603	0.625793	0.807422
FBgn0039788	Rpt6R	1445	83	100	182.752	0.625956	0.635273
FBgn0037637	CG9836	955	134	154	287.983	0.626218	0.627158
FBgn0032799	CG10166	789	90	137	227.225	0.626591	0.308066
FBgn0033174	CG11125	1597	16	21	37.2524	0.626661	0.451818
FBgn0035266	Gk	2251	59	91	149.893	0.626781	0.241613
FBgn0029526	CR18166	1504	36	43	78.7269	0.626784	0.638059
FBgn0000241	bw	2732	17	18	35.61	0.626793	0.927215
FBgn0002566	lt	2760	156	134	290.048	0.626805	0.688031
FBgn0033389	Rad51C	1011	5	5	10.513	0.626814	0.79549
FBgn0011288	Snap25	2039	1597	1490	3087.06	0.626937	0.834407
FBgn0021856	l(2)k14505	931	40	49	89.3415	0.627271	0.554457
FBgn0260008	Ucrh	416	194	127	320.634	0.627325	0.303939
FBgn0031161	CG15445	2209	65	83	148.051	0.627858	0.508224
FBgn0037135	CG7414	2319	452	716	1167.98	0.628066	0.199764
FBgn0027945	ppl	900	73	110	182.506	0.628153	0.312594
FBgn0052580	Muc14A	48672	241	164	405.747	0.628156	0.299572
FBgn0029969	CG10932	1486	74	111	185.028	0.628248	0.286791
FBgn0031320	CG5126	1667	24	33	56.8087	0.628539	0.415394
FBgn0058461	CR40461	391	48	40	87.3521	0.628539	0.675175
FBgn0000547	ed	5065	97	94	191.276	0.629028	0.937863
FBgn0053910	His2B:CG33910	585	75	81	156.579	0.629101	0.889803
FBgn0035844	CG13676	2986	15	12	26.5277	0.629102	0.715209
FBgn0035155	RabX6	1286	74	77	151.072	0.629441	0.894484
FBgn0027597	CG17712	1436	41	61	101.962	0.629474	0.305804
FBgn0028426	JhI-1	2707	102	186	287.852	0.629586	0.132988
FBgn0051191	CG31191	4059	125	134	259.419	0.629743	0.799537
FBgn0020303	fok	394	12	16	28.3506	0.630022	0.602289
FBgn0033799	GLaz	999	10	13	22.785	0.630117	0.598658
FBgn0036853	mRpL21	742	39	60	99.2757	0.630168	0.288583
FBgn0038235	CG8461	886	16	19	34.7461	0.630288	0.705726
FBgn0087039	Sbp2	1055	41	41	82.3467	0.630314	0.967423
FBgn0037019	Pex16	1439	65	67	132.27	0.630439	0.899251
FBgn0037834	Art1	1526	218	349	567.335	0.630461	0.204474
FBgn0000316	cin	2111	168	204	371.638	0.630592	0.621374
FBgn0030576	CG15890	2709	14	20	33.9734	0.630689	0.422613
FBgn0051005	qless	3218	26	47	72.7537	0.630723	0.155544
FBgn0034877	levy	592	331	421	751.671	0.630904	0.48748
FBgn0025809	Paf-AHalpha	1431	46	57	103.059	0.631093	0.575397
FBgn0028658	adat	1317	17	20	36.7648	0.631094	0.611039
FBgn0259722	CG42376	480	168	204	371.433	0.631149	0.623324
FBgn0038984	CG5315	1618	130	158	287.633	0.631181	0.575928
FBgn0042177	CG32164	3691	156	256	411.375	0.631452	0.192911
FBgn0040020	MED21	859	47	48	95.0124	0.631775	0.962296
FBgn0023211	Elongin-C	582	74	86	159.835	0.632347	0.641297
FBgn0031620	CG11929	3037	159	162	320.859	0.632481	0.965882
FBgn0039854	CG1635	1550	39	53	91.7566	0.633037	0.410434
FBgn0039726	eIF2B-alpha	1005	35	54	88.7408	0.633058	0.289784
FBgn0032730	CG10431	3358	64	52	116.316	0.633098	0.628288
FBgn0039125	CG5857	1978	206	307	512.59	0.633275	0.276449
FBgn0011284	RpS4	976	1641	2773	4413.71	0.633299	0.157323
FBgn0036702	CG6512	2816	468	610	1078.23	0.633363	0.436021
FBgn0052786	CG32786	2706	21	22	43.5191	0.633456	0.842831
FBgn0259482	Mob3	912	29	23	51.8962	0.633474	0.607597
FBgn0011769	Fdxh	694	10	18	28.0129	0.633492	0.226975
FBgn0039942	CG17163	717	20	20	40.6781	0.633511	0.916883
FBgn0030700	CG15914	1422	12	13	25.1908	0.634039	0.83686
FBgn0053888	His2B:CG33888	555	76	87	163.584	0.634434	0.765113
FBgn0052208	825-Oak	514	5	7	11.7584	0.634602	0.494409
FBgn0052115	CG32115	1560	54	39	92.6825	0.634816	0.432427
FBgn0262820	CG43191	1016	9	9	18.4808	0.634865	0.90927
FBgn0010407	Ror	2271	6	8	14.5146	0.635027	0.682197
FBgn0035753	RpL18	724	933	1662	2594.65	0.635052	0.121744
FBgn0025638	Roc1a	713	328	392	719.618	0.635502	0.642924
FBgn0033196	CG1358	2485	42	62	104.171	0.635516	0.316242
FBgn0036366	CG10133	1097	30	39	69.4551	0.635622	0.445621
FBgn0036505	CG7945	1275	256	286	542.294	0.635971	0.779913
FBgn0032231	CG5056	1255	54	55	109.238	0.636042	0.927277
FBgn0033060	CG7849	1075	20	31	50.8501	0.636199	0.263257
FBgn0028425	JhI-21	2089	304	421	725.903	0.636364	0.3583
FBgn0023541	Cyp4d14	1683	29	30	59.0568	0.63699	0.882578
FBgn0051633	CG31633	1452	15	17	32.2814	0.637054	0.767001
FBgn0033810	CG4646	676	65	89	154.264	0.637177	0.447928
FBgn0030096	Zpr1	1853	99	150	249.248	0.637221	0.255594
FBgn0004191	snRNA:U2:34ABa	192	13402	8532	21934.4	0.637255	0.269692
FBgn0027101	Dyrk3	3320	173	182	355.216	0.638031	0.942929
FBgn0038723	CG6195	1342	121	174	294.994	0.638224	0.313727
FBgn0051111	CG31111	952	17	15	31.3844	0.638288	0.863914
FBgn0033812	Pex13	1768	77	102	179.036	0.638297	0.454504
FBgn0035726	CG9953	1814	191	247	437.477	0.638411	0.462117
FBgn0032395	CG6734	6448	82	107	189.422	0.638854	0.445011
FBgn0026199	myo	2896	239	198	437.133	0.639416	0.62002
FBgn0086254	CG6084	1135	184	252	435.712	0.639578	0.386119
FBgn0039580	Gfat2	2545	166	183	349.792	0.639597	0.687207
FBgn0024947	NTPase	2095	124	127	251.152	0.639658	0.863917
FBgn0035234	CG12003	1807	22	23	44.9634	0.639801	0.796101
FBgn0035028	Start1	2173	57	66	123.685	0.639995	0.68736
FBgn0037376	CG2051	1518	286	325	611.651	0.640129	0.708196
FBgn0054056	CG34056	1303	7	10	17.0582	0.640515	0.558237
FBgn0027512	CG10254	4827	88	112	199.545	0.640647	0.499645
FBgn0033117	CG3358	950	50	84	134.458	0.640691	0.186857
FBgn0037248	Spargel	4136	256	506	761.372	0.641388	0.0942839
FBgn0031428	CG9886	2025	20	25	44.118	0.641532	0.538113
FBgn0038532	CG14322	5089	115	156	271.273	0.641717	0.468914
FBgn0052856	CG32856	563	50	48	98.4374	0.641776	0.972825
FBgn0031238	CG3645	1726	45	58	102.812	0.642144	0.509222
FBgn0024921	Trn	4666	126	171	296.812	0.642694	0.426748
FBgn0051812	CG31812	1369	45	69	113.243	0.642783	0.276081
FBgn0085612	CG41320	506	9	8	16.9979	0.642831	0.951752
FBgn0003701	thr	4287	93	127	220.581	0.642989	0.427317
FBgn0037513	pyd3	1358	76	85	160.898	0.643119	0.745339
FBgn0052305	CG32305	3495	8	9	16.738	0.64333	0.778087
FBgn0013954	FK506-bp2	640	646	1054	1700.01	0.644036	0.184342
FBgn0036820	CG6852	595	11	14	25.7215	0.645076	0.578979
FBgn0028375	heix	3149	45	41	86.2775	0.645297	0.949361
FBgn0033273	CG2183	1908	53	57	109.943	0.645321	0.756889
FBgn0026566	CG1307	943	179	252	431.25	0.645434	0.336488
FBgn0039165	CG6204	2810	28	26	54.6921	0.64547	0.936378
FBgn0027608	CG2082	1059	199	276	474.792	0.646055	0.39939
FBgn0035393	CG16753	764	30	46	75.632	0.646067	0.312165
FBgn0032518	RpL24	813	2237	3792	6028.4	0.64614	0.14388
FBgn0014417	CG13397	2560	86	125	210.505	0.646216	0.294955
FBgn0013269	FK506-bp1	1299	555	1206	1760.63	0.64643	0.0563247
FBgn0032354	CG4788	1390	17	22	38.9332	0.646528	0.490874
FBgn0015338	CG5861	1126	78	93	171.088	0.646719	0.60121
FBgn0025832	Fen1	1300	55	78	133.554	0.646751	0.358994
FBgn0038804	CG10877	1582	130	166	295.598	0.646823	0.476045
FBgn0019643	Dat	1253	19	21	39.8527	0.647506	0.807241
FBgn0034572	CG9346	2996	84	90	174.434	0.647543	0.808437
FBgn0036573	l(3)72Dh	582	16	17	33.2483	0.647598	0.846533
FBgn0024556	EfTuM	1719	435	714	1148.31	0.648008	0.170942
FBgn0030066	CG1885	1229	25	32	56.8317	0.648024	0.487567
FBgn0036105	blos4	659	19	16	34.9652	0.648102	0.781254
FBgn0034535	CG11110	744	11	16	27.2784	0.648332	0.417983
FBgn0035942	CG5660	3148	30	41	70.571	0.648339	0.392226
FBgn0035121	Tudor-SN	3159	5988	7919	13907.6	0.648818	0.464527
FBgn0034735	CG4610	2099	38	60	98.0559	0.649241	0.246469
FBgn0033265	coil	2037	80	88	168.419	0.649255	0.875206
FBgn0031284	CG3876	1370	13	21	33.7501	0.649256	0.257732
FBgn0031213	galectin	1430	181	170	351.017	0.649438	0.891419
FBgn0001123	G-salpha60A	1630	164	174	338.146	0.64964	0.882113
FBgn0031148	Cbs	1915	31	58	88.2114	0.649741	0.113038
FBgn0036847	CG11577	1328	211	185	396.507	0.649935	0.77617
FBgn0036191	Sug	2778	41	54	95.0721	0.650021	0.490559
FBgn0027085	Aats-leu	3020	181	238	419.715	0.650142	0.453014
FBgn0261109	mrn	1714	63	77	139.897	0.65025	0.540114
FBgn0050062	CG30062	610	6	7	12.6642	0.650258	0.654687
FBgn0051720	mthl15	2831	10	8	18.406	0.650258	0.778087
FBgn0053129	CG33129	1521	571	610	1181.18	0.650314	0.823487
FBgn0031660	mRpL28	1138	48	73	121.047	0.650482	0.233624
FBgn0038405	CG8927	1342	5	5	10.3244	0.650991	1
FBgn0005695	gcl	2467	55	64	118.614	0.65116	0.645603
FBgn0039149	CG18428	577	11	14	25.0563	0.651247	0.705904
FBgn0036667	CG9669	345	131	122	253.181	0.651598	0.932874
FBgn0029152	Mkrn1	2163	106	124	229.574	0.651655	0.644799
FBgn0014427	CG11899	1176	216	238	454.136	0.6517	0.693247
FBgn0051975	CG31975	1335	70	83	152.977	0.651765	0.666478
FBgn0051976	CG31976	2206	70	83	152.977	0.651765	0.666478
FBgn0032172	CG5850	2687	142	198	339.526	0.652362	0.34512
FBgn0034266	CG4975	1579	61	87	148.572	0.652868	0.356479
FBgn0034267	CG4984	1967	61	87	148.572	0.652868	0.356479
FBgn0003274	RpLP2	599	2891	4956	7847.14	0.653416	0.155138
FBgn0051156	CG31156	3193	113	145	257.862	0.653944	0.525327
FBgn0031270	CG13689	683	21	19	39.5384	0.654065	0.911256
FBgn0032261	CG6094	735	14	20	34.9113	0.654184	0.41929
FBgn0029693	CG6379	3017	155	166	320.776	0.65426	0.805462
FBgn0037669	CG9740	708	75	80	155.397	0.65433	0.79779
FBgn0024958	Irp-1A	2882	373	477	849.777	0.654386	0.459531
FBgn0087011	CG41520	2027	344	279	622.957	0.654839	0.550439
FBgn0039713	RpS8	726	3522	5685	9207.77	0.654878	0.183038
FBgn0032644	CG5131	1034	39	43	81.5452	0.655043	0.737492
FBgn0037205	BoYb	3537	186	232	418.522	0.655308	0.557994
FBgn0259708	CG42362	1623	19	18	37.5583	0.655531	0.97658
FBgn0259709	CG42363	1623	19	18	37.5583	0.655531	0.97658
FBgn0020391	Nrk	3249	37	47	84.6359	0.655631	0.491802
FBgn0031997	CG8455	1500	107	98	205.107	0.655638	0.913249
FBgn0040551	CG11686	419	11	10	20.4112	0.655703	0.918709
FBgn0024245	dnt	2630	503	605	1107.68	0.655778	0.689684
FBgn0031979	CG7429	655	11	19	29.8788	0.655888	0.236445
FBgn0043025	Msi	1794	19	22	41.3843	0.655888	0.693559
FBgn0039650	Mesh1	642	34	32	66.542	0.655934	0.93365
FBgn0065064	snoRNA:Psi28S-291	220	1746	2878	4623.28	0.655949	0.159658
FBgn0038425	CG14881	966	27	26	53.0202	0.656376	0.984144
FBgn0053835	His2A:CG33835	569	61	60	120.831	0.656916	0.928203
FBgn0035959	CG4911	2318	113	111	224.548	0.656989	0.995995
FBgn0029094	asf1	1129	293	387	679.597	0.657089	0.451252
FBgn0034631	CG10496	2753	87	112	198.913	0.657101	0.521845
FBgn0031655	Marcal1	2411	31	37	68.596	0.657134	0.654521
FBgn0038474	mRpS11	730	42	62	104.596	0.657331	0.331037
FBgn0037275	CG14655	2137	8	7	14.1091	0.657443	0.885207
FBgn0025781	cdc16	2615	248	292	540.781	0.657444	0.653913
FBgn0032847	Taf13	628	99	96	195.054	0.657567	0.943929
FBgn0028402	Sin	1614	81	124	204.589	0.657691	0.264404
FBgn0038256	CG7530	1574	85	138	222.608	0.657769	0.222032
FBgn0010220	Dbp45A	1648	55	93	148.328	0.658115	0.196806
FBgn0027619	Adam	1340	397	592	989.541	0.658274	0.313826
FBgn0011509	SrpRbeta	984	44	67	110.363	0.658589	0.298994
FBgn0034968	RpL12	628	5408	8667	14074.5	0.658627	0.193182
FBgn0263005	CG43313	3785	13	16	28.928	0.65863	0.547476
FBgn0039766	CG15536	664	8	11	19.5307	0.658683	0.560922
FBgn0030037	CG12125	2288	76	115	190.769	0.658688	0.269019
FBgn0031977	baf	607	642	605	1247.05	0.658824	0.940716
FBgn0053894	His2B:CG33894	555	71	80	150.834	0.658926	0.7802
FBgn0085769	CR40728	1032	180	127	306.639	0.659077	0.332935
FBgn0051864	Qtzl	661	48	59	107.258	0.659479	0.557464
FBgn0028473	CG8801	2197	590	1153	1742.5	0.660033	0.0828887
FBgn0085817	CR41607	1266	399	252	651.803	0.660054	0.212705
FBgn0261387	CG17528	2645	326	335	661.422	0.660259	0.922856
FBgn0030833	CG8915	3583	23	28	51.2234	0.66026	0.616776
FBgn0034177	CG6796	1482	9	8	17.0362	0.660263	1
FBgn0004407	DNApol-gamma35	1632	131	174	305.345	0.660505	0.43609
FBgn0064115	CG33649	1632	131	174	305.345	0.660505	0.43609
FBgn0259142	Snp	1427	65	99	164.051	0.660548	0.291299
FBgn0023513	CG14803	3444	75	100	174.879	0.660705	0.395118
FBgn0003256	rl	1412	868	730	1597.55	0.660758	0.635985
FBgn0034075	Asph	2729	7	9	16.3917	0.660959	0.52424
FBgn0033608	CG13220	685	175	224	399.351	0.661591	0.494391
FBgn0085777	CR40959	765	395	252	646.709	0.661625	0.226111
FBgn0034986	mRpS17	708	14	21	34.8903	0.661681	0.333718
FBgn0037574	Coq2	1595	20	23	42.3917	0.661681	0.67462
FBgn0035046	CG3683	666	110	145	254.877	0.661962	0.428517
FBgn0031519	CG3326	1727	6	8	13.1767	0.662048	0.520313
FBgn0085216	CG34187	255	6	8	13.5557	0.662048	0.627782
FBgn0001263	inaD	2295	10	16	25.9747	0.66234	0.256903
FBgn0259678	sqa	2057	150	124	274.639	0.663113	0.608005
FBgn0037713	CG16790	1008	12	15	26.9938	0.663262	0.551125
FBgn0038683	CG11779	2281	51	87	138.792	0.663542	0.174566
FBgn0033421	CG1888	1354	46	56	102.07	0.663585	0.542394
FBgn0024909	Taf7	2020	26	31	57.0046	0.663805	0.595924
FBgn0037092	M6	1945	43	41	84.5754	0.663946	0.947747
FBgn0051798	CG31798	1643	7	6	13.0176	0.663988	0.93978
FBgn0027053	CSN5	1190	246	263	508.944	0.664015	0.792325
FBgn0051109	CG31109	870	8	8	15.5893	0.664138	0.852286
FBgn0052939	CG32939	1264	40	49	89.1806	0.664339	0.604746
FBgn0037560	CR18228	943	121	84	205.638	0.664356	0.391093
FBgn0032451	spict	1461	118	127	244.293	0.664368	0.782101
FBgn0053107	CG33107	1067	179	176	355.756	0.664373	0.974839
FBgn0039638	dgt6	2196	74	88	161.623	0.664894	0.601128
FBgn0053908	His2B:CG33908	415	80	83	163.225	0.665694	0.938785
FBgn0003559	su(f)	1388	227	266	492.817	0.66602	0.614831
FBgn0051999	CG31999	2972	65	52	117.283	0.666044	0.612292
FBgn0261791	SmG	428	145	207	352.539	0.666238	0.312802
FBgn0261280	CG42617	1353	7	8	14.9941	0.666416	0.790807
FBgn0030347	CG15739	1407	22	28	49.6722	0.666713	0.503758
FBgn0038584	CG7175	1999	53	64	117.179	0.666893	0.606713
FBgn0031321	Tgt	1566	30	50	79.9223	0.667324	0.220862
FBgn0039179	CG6364	1124	77	112	189.669	0.667362	0.342487
FBgn0031498	CG17260	1288	7	10	17.5959	0.667471	0.471821
FBgn0037265	CG12001	1962	9	11	19.9497	0.667471	0.759263
FBgn0033549	mms4	1138	20	33	53.1559	0.667969	0.27447
FBgn0034390	CG15093	1241	58	84	142.935	0.668216	0.306822
FBgn0031875	CG3430	1971	98	120	217.569	0.668304	0.572247
FBgn0031401	papi	2112	120	167	287.67	0.668886	0.38399
FBgn0015277	Pi3K59F	3208	68	84	151.485	0.669002	0.511034
FBgn0260441	RpS12	613	1087	1740	2827.04	0.669332	0.197052
FBgn0000337	cn	1929	58	64	122.454	0.669556	0.758267
FBgn0027866	CG9776	2172	59	65	124.094	0.669575	0.822017
FBgn0051815	CG31815	1500	28	20	48.3419	0.669671	0.472818
FBgn0011204	cue	2801	469	599	1068.23	0.66985	0.47778
FBgn0015805	Rpd3	2124	402	580	982.129	0.669945	0.317505
FBgn0020392	Nmt	1812	193	284	477.742	0.670144	0.308897
FBgn0261020	wol	1335	147	159	305.417	0.67029	0.758126
FBgn0037531	CG10445	3266	48	53	101.56	0.670602	0.77711
FBgn0026417	Hus1-like	1018	81	80	161.186	0.670665	0.99443
FBgn0039339	CG5116	2380	66	86	151.551	0.670837	0.469434
FBgn0031344	CG7420	1522	33	43	76.7339	0.670866	0.475402
FBgn0011591	fng	1959	5	6	10.8047	0.670869	0.596761
FBgn0250876	Sema-5c	4112	21	21	41.828	0.671247	0.900906
FBgn0033900	CG8257	1800	19	23	41.5591	0.671545	0.615789
FBgn0026257	cav	1226	55	48	103.002	0.671655	0.774195
FBgn0039404	CG14543	657	48	81	128.809	0.67173	0.189675
FBgn0051643	CG31643	2894	33	38	70.9762	0.67178	0.689287
FBgn0051549	CG31549	991	76	103	179.069	0.671781	0.37692
FBgn0039128	CG13599	1029	53	58	110.435	0.671903	0.808763
FBgn0016762	angel	1235	21	21	41.9125	0.672031	0.901894
FBgn0037881	CG10703	2322	120	166	285.932	0.672136	0.375229
FBgn0030322	CG15220	541	164	196	359.743	0.672227	0.606478
FBgn0032727	CG10623	1583	25	35	60.0012	0.672298	0.418523
FBgn0034443	cer	499	30	24	54.884	0.6723	0.68693
FBgn0031877	CG10399	1068	6	10	15.3789	0.672307	0.298132
FBgn0034627	EfSec	1604	4	7	11.5509	0.672315	0.320295
FBgn0014342	mia	1812	40	65	104.45	0.672402	0.223663
FBgn0259100	CG43867	6390	266	219	484.824	0.672405	0.584235
FBgn0033038	CG7791	2226	257	351	607.241	0.672915	0.384233
FBgn0031937	CG13795	2234	79	72	150.84	0.672957	0.846224
FBgn0052944	CG32944	1936	159	127	286.119	0.673166	0.57684
FBgn0052218	CR32218	1175	35	36	71.4328	0.673167	0.987478
FBgn0034126	CG4398	822	47	38	84.4062	0.673803	0.671881
FBgn0002593	RpLP1	601	3243	5684	8927.88	0.674363	0.145107
FBgn0039790	CG2246	1495	55	76	130.612	0.674385	0.394655
FBgn0033781	CG13319	687	22	32	53.9825	0.674513	0.313588
FBgn0034654	CG10306	853	445	631	1076.21	0.674717	0.317864
FBgn0036819	dysb	1117	17	21	37.8239	0.674883	0.731984
FBgn0030294	Pa1	1627	120	115	234.717	0.675289	0.95777
FBgn0032200	CG5676	769	118	105	222.922	0.67578	0.795786
FBgn0039189	CG18528	1676	117	156	273.129	0.6762	0.420096
FBgn0039132	AP-1sigma	795	354	325	679.635	0.676449	0.846963
FBgn0041710	yellow-f	1391	89	92	180.815	0.676574	0.850324
FBgn0053138	CG33138	2306	146	151	296.469	0.676596	0.7965
FBgn0035630	CG10576	1723	1755	3163	4917.78	0.67662	0.123428
FBgn0034350	CG5189	662	65	64	129.321	0.676688	0.965756
FBgn0050120	CG30120	2511	65	64	129.321	0.676688	0.965756
FBgn0034027	CG8187	1670	42	55	97.2669	0.676836	0.507254
FBgn0034401	CG15100	3483	173	258	431.557	0.676864	0.289227
FBgn0031600	CG3652	867	58	64	121.56	0.677048	0.763914
FBgn0052803	CG32803	795	60	54	114.42	0.677081	0.962348
FBgn0052000	CG32000	2234	376	313	689.312	0.677142	0.617198
FBgn0051274	CG31274	1399	65	54	119.265	0.677331	0.67671
FBgn0028434	Ercc1	926	12	14	26.427	0.677338	0.732183
FBgn0032020	CG7787	888	109	125	233.862	0.677495	0.706059
FBgn0032693	Cyp310a1	1647	95	79	174.689	0.67752	0.671978
FBgn0030039	CG12123	1037	34	35	68.7772	0.677707	0.828687
FBgn0046776	CR14033	1533	61	71	131.771	0.678526	0.695932
FBgn0051957	CG31957	676	17	23	40.193	0.678566	0.471776
FBgn0030718	CG9172	897	121	157	277.706	0.678688	0.421106
FBgn0039294	Cad96Cb	2991	11	17	27.4148	0.678875	0.345323
FBgn0053876	His2B:CG33876	555	72	71	142.745	0.678902	0.993678
FBgn0053811	His-Psi:CR33811	409	54	53	107.092	0.679026	0.926977
FBgn0053896	His2B:CG33896	555	74	78	151.931	0.679166	0.922422
FBgn0086895	pea	3895	66	92	157.56	0.679368	0.399401
FBgn0034689	CG2921	1597	33	41	74.2041	0.679496	0.574916
FBgn0032791	CG18094	1196	9	9	17.3013	0.679537	0.95403
FBgn0034030	CG8192	1752	6	9	14.7177	0.679801	0.423334
FBgn0036927	CG7433	1733	37	51	88.0179	0.679818	0.441022
FBgn0069354	Porin2	1069	5	8	12.2831	0.680169	0.387214
FBgn0053774	CG33774	310	109	93	202.666	0.680265	0.73229
FBgn0004698	mus210	1395	117	145	262.441	0.68053	0.565537
FBgn0262719	CG43163	7878	629	799	1428.86	0.680686	0.609258
FBgn0033656	S2P	2018	134	174	308.157	0.680982	0.451646
FBgn0025808	Rad17	1818	20	25	44.8325	0.681454	0.599283
FBgn0028530	mTTF	1461	26	29	55.155	0.681747	0.783223
FBgn0259167	CG42272	1862	25	33	57.6096	0.682257	0.458293
FBgn0039260	Smg6	3310	56	68	124.077	0.682465	0.63529
FBgn0036500	CG7275	1495	84	150	233.993	0.682714	0.152524
FBgn0032924	Nbr	2339	98	108	205.959	0.682825	0.738649
FBgn0031710	CG7371	2147	85	85	170.248	0.683974	0.983972
FBgn0037378	CG2046	893	81	101	182.256	0.684025	0.52624
FBgn0035678	CG10469	1067	32	33	64.1175	0.68419	0.945236
FBgn0030048	CG12112	1096	160	151	311.041	0.684266	0.885725
FBgn0031826	CG9550	1287	7	5	12.8811	0.684581	0.75864
FBgn0003353	sei	2718	32	45	76.6782	0.684998	0.409509
FBgn0036462	mRpL39	1137	141	183	324.153	0.685403	0.458229
FBgn0260966	sick	4168	17873	10584	28457.8	0.68556	0.196607
FBgn0003449	snf	830	166	177	342.75	0.685703	0.839005
FBgn0026262	bip2	4514	115	94	209.466	0.685728	0.600217
FBgn0004607	zfh2	10141	9	10	18.7383	0.686029	0.823684
FBgn0041720	snRNA:U2:34ABc	192	12392	7424	19815.5	0.68609	0.201104
FBgn0027525	CG7686	1659	58	91	148.253	0.686125	0.244864
FBgn0037218	aux	4276	50	61	110.9	0.686134	0.572982
FBgn0035203	CG9149	1439	105	137	241.404	0.686325	0.435325
FBgn0025726	unc-13	9289	286	261	547.336	0.686335	0.797654
FBgn0021906	RFeSP	851	345	479	823.711	0.686344	0.354051
FBgn0033699	RpS11	753	3168	4920	8088.46	0.686552	0.221699
FBgn0032822	CG10466	601	13	13	25.1135	0.686889	1
FBgn0003600	Su(var)3-9	2386	511	770	1280.68	0.68707	0.278513
FBgn0039897	CG1674	1457	229	184	412.222	0.687204	0.576463
FBgn0030407	CG2543	2076	7	11	18.0068	0.687459	0.453323
FBgn0010015	CanA1	2530	7	6	13.6357	0.68759	1
FBgn0037744	CG8417	1410	92	132	224.765	0.687628	0.348964
FBgn0036843	CG6812	2062	83	88	171.217	0.687941	0.801223
FBgn0038453	CG10326	1178	204	208	411.65	0.688011	0.966825
FBgn0039994	CG17082	2015	455	380	835.098	0.688079	0.63515
FBgn0039069	CG6763	1275	17	20	37.3532	0.688403	0.728956
FBgn0031668	CG31917	846	126	141	267.296	0.688417	0.75899
FBgn0259719	Tfb5	846	126	141	267.296	0.688417	0.75899
FBgn0036290	CG10638	1115	211	242	452.919	0.68844	0.680099
FBgn0036848	CG10424	1233	69	82	151.318	0.688727	0.606902
FBgn0033995	CG8090	1756	46	41	86.6096	0.688744	0.816744
FBgn0023530	CG3740	829	106	126	231.766	0.689005	0.543908
FBgn0035244	ABCB7	2387	97	159	256.031	0.689163	0.199721
FBgn0034793	asrij	904	60	81	140.533	0.689372	0.382401
FBgn0035407	CG14962	1303	25	32	57.1748	0.68939	0.504403
FBgn0037051	CG10565	2237	604	1008	1611.57	0.689514	0.180671
FBgn0038346	CG44014	846	43	47	89.8154	0.689574	0.787754
FBgn0033039	gp210	5969	990	1342	2331.83	0.689608	0.434006
FBgn0051793	CG31793	4364	35	46	80.4764	0.689628	0.461328
FBgn0035099	CG6845	1069	51	48	98.9586	0.689674	0.991184
FBgn0027779	VhaSFD	2154	271	309	580.134	0.689832	0.659269
FBgn0053487	CG33487	369	22	26	48.4262	0.690208	0.594238
FBgn0034315	CG5721	1601	195	254	448.606	0.690381	0.471664
FBgn0032646	CG6412	1534	145	196	341.514	0.690563	0.441219
FBgn0043001	Chrac-16	683	29	30	59.1651	0.690727	0.868507
FBgn0053178	CG33178	587	14	14	28.0592	0.691031	0.85595
FBgn0035807	CG7492	2674	208	254	461.837	0.691198	0.533137
FBgn0038869	CG3353	1356	72	139	210.096	0.691212	0.0946412
FBgn0039505	CG5934	784	8	8	16.5888	0.691636	0.86266
FBgn0004888	Scsalpha	1250	413	519	931.591	0.691659	0.484815
FBgn0001125	Got2	1560	444	612	1055.62	0.691728	0.35598
FBgn0038737	CG11447	991	12	17	29.2744	0.691837	0.420978
FBgn0030834	CG8675	1111	62	102	163.793	0.692162	0.210504
FBgn0039751	CG1983	1113	32	42	74.0056	0.692203	0.452364
FBgn0262559	Mdh2	1335	136	185	321.177	0.692254	0.37174
FBgn0031091	Phf7	2211	111	153	264.396	0.692287	0.35496
FBgn0037087	CG7519	683	75	134	209.347	0.692311	0.151659
FBgn0032981	CG3635	1301	15	13	28.1129	0.692573	0.939914
FBgn0036337	CG11255	1387	68	97	164.886	0.69269	0.383953
FBgn0031265	CG2794	2310	162	215	377.481	0.693813	0.445066
FBgn0033244	CG8726	3382	127	142	268.411	0.69392	0.753402
FBgn0032720	mRpL13	669	27	34	60.9814	0.694087	0.565553
FBgn0026315	Ugt35a	1781	116	94	209.967	0.694169	0.632434
FBgn0031777	CG9154	747	37	58	95.2803	0.694253	0.271316
FBgn0030658	CG7872	1688	121	172	293.258	0.694297	0.301703
FBgn0086782	amn	3953	130	123	252.498	0.694451	0.914111
FBgn0035947	Srp68	2132	288	343	631.544	0.694482	0.614164
FBgn0051713	Apf	555	12	15	26.7739	0.694543	0.615103
FBgn0037535	CG14463	755	48	55	102.661	0.694643	0.746042
FBgn0037580	DppIII	2396	496	675	1171.29	0.694907	0.383702
FBgn0026619	Taz	1174	28	50	77.8062	0.695025	0.175165
FBgn0028577	pUf68	2395	713	897	1609.88	0.695195	0.473654
FBgn0037011	CG4858	950	68	92	159.97	0.696042	0.45526
FBgn0033374	CG13741	1946	14	16	30.4042	0.696147	0.779297
FBgn0036834	CG6836	1309	6	8	13.7283	0.696283	0.67352
FBgn0029945	CG18155	1933	5	6	11.6878	0.696283	0.750979
FBgn0262901	CR43256	371	10	8	18.2413	0.696283	0.819635
FBgn0027090	Aats-gln	2455	379	498	876.514	0.696417	0.444134
FBgn0002626	RpL32	524	3330	5307	8636.9	0.696424	0.211521
FBgn0038168	omd	3186	126	150	276.576	0.696655	0.598423
FBgn0036728	CG7580	425	208	274	481.591	0.696912	0.41186
FBgn0030668	CG8128	1519	30	43	73.0425	0.69701	0.372699
FBgn0031676	CG14040	1605	44	46	89.7119	0.69701	0.836448
FBgn0085298	CG34269	658	70	60	129.836	0.697138	0.778242
FBgn0023522	CG11596	1544	45	58	103.148	0.697187	0.483917
FBgn0032876	Cen	2706	72	73	144.718	0.697204	0.932064
FBgn0031644	CG15625	1222	21	27	48.205	0.69729	0.46928
FBgn0040907	mRpL33	319	16	23	39.3265	0.697587	0.461961
FBgn0031961	CG7102	2054	170	226	396.096	0.697712	0.438835
FBgn0038861	CG7009	1034	14	15	29.4893	0.698064	0.754206
FBgn0023171	rnh1	1057	125	150	274.907	0.698201	0.617146
FBgn0029771	CG12730	1238	286	278	564.63	0.698282	0.9742
FBgn0038462	CG17556	1089	189	192	381.47	0.6983	0.917898
FBgn0037902	CG5281	1613	8	11	18.3893	0.698432	0.386905
FBgn0261938	mtRNApol	4489	143	216	358.13	0.698722	0.277259
FBgn0039889	CG2219	958	140	121	261.067	0.698805	0.688646
FBgn0003943	Ubi-p63E	2521	4325	4123	8448.06	0.699045	0.973192
FBgn0036640	nxf2	2723	131	137	267.865	0.699439	0.84532
FBgn0037809	CG12818	1001	28	26	53.9529	0.69951	0.87
FBgn0263113	CG43370	4255	41	62	102.544	0.699567	0.31831
FBgn0034926	Lpt	4593	169	209	377.835	0.699877	0.522662
FBgn0038080	CG12279	601	57	58	114.75	0.700077	0.901928
FBgn0259745	wech	3290	240	280	520.057	0.700105	0.665068
FBgn0085638	CG41378	666	14	14	27.7808	0.700313	0.969229
FBgn0039004	Nup133	3742	278	326	603.485	0.700614	0.640515
FBgn0035839	CG7550	920	10	11	21.3351	0.700888	0.752849
FBgn0032671	CG7200	1523	74	77	151.197	0.701306	0.882487
FBgn0034720	Liprin-gamma	3449	15	16	31.3876	0.701408	0.865769
FBgn0023514	CG14805	1704	303	390	692.998	0.701486	0.487116
FBgn0030170	CG2990	3658	63	84	146.711	0.701594	0.471674
FBgn0260987	vtd	2299	487	411	898.488	0.701601	0.633671
FBgn0004404	RpS14b	601	643	917	1560.7	0.701626	0.292047
FBgn0038303	SIDL	3634	113	119	232.523	0.701689	0.85132
FBgn0036493	CG7255	2225	147	184	330.589	0.701713	0.560174
FBgn0033205	CG2064	1210	165	151	315.162	0.702068	0.909569
FBgn0083068	pncr011:3L	874	29	32	60.9214	0.702215	0.855643
FBgn0032689	CG10413	3788	197	202	399.325	0.702505	0.932221
FBgn0031683	CG4230	1625	19	29	47.9017	0.702833	0.35845
FBgn0002174	l(2)tid	1765	184	295	479.063	0.702937	0.196405
FBgn0034945	CG10904	946	81	72	152.305	0.702969	0.806381
FBgn0039639	CG14512	604	17	24	40.388	0.703069	0.471776
FBgn0033381	GstE13	893	43	57	99.7606	0.703543	0.434609
FBgn0036332	CG11261	2215	52	66	117.29	0.703582	0.583542
FBgn0035461	ntc	1572	38	44	81.9797	0.703621	0.726663
FBgn0036916	Mtr3	1253	52	76	128.063	0.703637	0.337672
FBgn0029676	HIP-R	2006	350	454	803.279	0.703868	0.528307
FBgn0033062	Ars2	3026	171	182	352.311	0.703872	0.876984
FBgn0260756	CG42554	1023	11	14	24.3801	0.703943	0.617462
FBgn0030719	eIF5	2379	649	840	1488.63	0.70413	0.535203
FBgn0034728	rad50	4034	127	155	282.585	0.704339	0.625443
FBgn0035878	CG7182	1786	204	383	586.742	0.704399	0.102017
FBgn0085757	CR40621	1134	355	212	567.315	0.70508	0.17748
FBgn0003922	snRNA:U2:38ABa	192	12508	7170	19677.3	0.705103	0.165398
FBgn0033195	CG1360	1757	13	24	36.4239	0.705195	0.156235
FBgn0032811	CG10268	1156	14	16	29.4625	0.705504	0.729703
FBgn0030274	Lint-1	2291	100	134	234.613	0.705557	0.422564
FBgn0031904	CG5149	1898	115	113	228.318	0.705985	0.996067
FBgn0022984	qkr58E-3	1432	88	90	177.327	0.706106	0.934357
FBgn0039955	CG41099	2773	551	596	1147.43	0.706489	0.876349
FBgn0037893	mgr	946	198	257	454.677	0.706554	0.461469
FBgn0000317	ck	7222	186	212	397.915	0.706567	0.695318
FBgn0038972	CG7054	893	145	176	321.261	0.706692	0.580323
FBgn0034377	CG15071	621	8	7	15.4551	0.7071	1
FBgn0025700	CG5885	890	393	460	852.403	0.70726	0.6178
FBgn0033882	Uba3	1476	62	73	135.006	0.707383	0.603191
FBgn0030605	CG5548	588	194	271	464.536	0.707582	0.320821
FBgn0031571	CG3921	9848	6	8	14.1837	0.707583	0.627782
FBgn0036145	CG7607	668	9	7	15.9246	0.707583	0.899961
FBgn0023000	mth	1882	128	103	230.308	0.707775	0.624707
FBgn0001280	janA	661	126	153	278.324	0.707864	0.591656
FBgn0051694	CG31694	2639	352	404	756.201	0.707872	0.668745
FBgn0033665	CG13189	1876	77	78	154.361	0.708097	0.903613
FBgn0025716	Bap55	1470	160	194	354.326	0.708098	0.58294
FBgn0028523	CG5888	1883	291	262	553.467	0.70831	0.809748
FBgn0032609	CG13280	1595	76	67	143.283	0.708627	0.755547
FBgn0030683	CG8239	1529	36	47	83.1491	0.70866	0.475677
FBgn0038376	Hmt-1	2988	183	225	408.474	0.708745	0.538607
FBgn0058005	CG40005	1227	57	46	102.767	0.709137	0.625211
FBgn0037670	CG8436	958	7	11	18.1505	0.709496	0.343689
FBgn0053971	Ir62a	1821	8	11	18.4079	0.709496	0.500617
FBgn0262111	f	1850	95	142	237.399	0.70958	0.308686
FBgn0035346	CG1146	1721	140	152	291.964	0.709599	0.848633
FBgn0038349	CG6045	4163	329	327	655.903	0.709624	0.94886
FBgn0036888	CG9330	2384	391	501	891.649	0.709684	0.495568
FBgn0004577	Pxd	2231	134	218	351.958	0.709725	0.206583
FBgn0053416	5SrRNA-Psi:CR33416	143	138	119	256.996	0.709914	0.843765
FBgn0037667	CG16734	1393	17	18	34.4043	0.710087	0.852281
FBgn0037202	Ssl1	1613	69	84	153.228	0.710215	0.545718
FBgn0038467	CG3590	2341	132	217	349.833	0.710262	0.200433
FBgn0038455	CG14907	1103	111	129	239.889	0.710263	0.69425
FBgn0015351	CG14906	1177	111	129	239.889	0.710263	0.69425
FBgn0029117	Surf1	1055	52	69	120.527	0.710304	0.455803
FBgn0027106	Inx7	1634	26	26	51.2476	0.710675	0.933134
FBgn0033673	CG8298	2067	22	27	49.4949	0.710707	0.601242
FBgn0021895	ytr	2090	287	460	747.326	0.710905	0.217824
FBgn0034314	nopo	1553	31	33	64.3687	0.71093	0.865477
FBgn0030672	CG9281	3033	478	836	1313.7	0.711448	0.143414
FBgn0036548	l(3)72Ab	6707	410	451	861.383	0.711867	0.74775
FBgn0020764	Alas	1847	102	141	242.591	0.712318	0.324071
FBgn0260444	CG18616	2031	62	91	152.753	0.712401	0.304699
FBgn0032452	CG15484	913	9	13	22.4673	0.712637	0.406796
FBgn0053900	His2B:CG33900	555	77	78	154.995	0.712657	0.982498
FBgn0032401	Plzf	2009	8	9	16.7201	0.713089	0.815396
FBgn0085484	CG34455	1590	54	66	120.09	0.713182	0.576494
FBgn0031842	Tango1	4521	59	66	124.421	0.713223	0.768889
FBgn0262818	CG43189	177	45	37	82.4367	0.713283	0.695729
FBgn0262782	Mdh1	1159	167	171	337.484	0.71334	0.823525
FBgn0029764	spoon	3162	640	983	1623.56	0.713471	0.285606
FBgn0035207	CG9153	3754	536	604	1139.96	0.713554	0.742477
FBgn0043069	MESK4	1390	47	42	88.9583	0.714018	0.870797
FBgn0034879	Rrp4	1121	63	102	164.654	0.714276	0.194993
FBgn0028738	ETH	731	6	5	11.059	0.714326	0.931197
FBgn0026432	Grip163	4623	15	20	35.5607	0.714656	0.514012
FBgn0261574	kug	14221	684	605	1288.42	0.714791	0.764
FBgn0031913	CG5958	1174	230	226	455.602	0.714964	0.954878
FBgn0010215	alpha-Cat	3000	1553	1157	2710.16	0.715046	0.435224
FBgn0043022	snRNA:U5:38ABa	127	137	80	216.695	0.715173	0.155529
FBgn0040366	CG11398	1296	16	13	28.4954	0.715448	0.828776
FBgn0032509	CG6523	818	109	167	276.32	0.715548	0.278319
FBgn0043012	AP-2sigma	753	67	61	127.463	0.716012	0.903131
FBgn0034493	CG8908	5102	36	43	79.7424	0.716015	0.641804
FBgn0035812	CG7457	4429	80	81	160.79	0.716273	0.9499
FBgn0032820	fbp	1136	18	20	37.8317	0.71661	0.800782
FBgn0036579	CG5027	1862	61	68	128.722	0.716715	0.787058
FBgn0031229	CG3436	523	135	162	297.427	0.716737	0.646663
FBgn0053095	CG33095	2155	153	131	284.695	0.716756	0.675734
FBgn0036825	RpL26	648	2510	3904	6413.8	0.716823	0.20959
FBgn0260965	CG42588	8528	30	38	68.3431	0.716832	0.584046
FBgn0030657	cerv	938	26	27	52.8143	0.716879	0.934796
[truncated: 6,020 more rows]

## Sheet: SupTable 4 
Function	Genes
RNA Pol I activity	7	RpI135	Rpb5	CG18600	mod	vig	CG7911	CG42358
snoRNP function	15	Fib	hoip	nop5	Nop56	Nop60B	NHP2	CG11180	CG4038	CG7637	Nopp140	Uhg1	Uhg2	Uhg7	Uhg5	Uhg4
40S subunit assembly, processing, maturation	18	Bka	l(3)07882	CG9253	CG9799	CG30349	U3-55K	l(2)k09022	l(2)34Fd	CG12050	CG5728	CG7338	bys	CG11660	l(1)G0004	CG2691	CG15027	Eap	Mat89Ba
60S subunit assembly, processing, maturation	17	Nnp-1	CG8801	CG13096	CG11583	CG1785	CG32409	CG8939	RpLP0-like	Dbp73D	CG8545	CG5114	CG10286	CG9630	ns1	Surf6	vas	CG8414
processing of both subunits	3	Ip259	mod	vig
40S ribosomal subunit	19	RpS5a	RpS27A	RpS14a	RpS2	RpS15Aa	RpS13	RpS4	RpS20	RpS28b	RpS23	RpS16	RpS30	RpS27	RpS8	RpS7	RpS25	RpS10b	RpS24	RpS26
60S ribosomal subunit	21	RpL7	RpL13	RpL11	RpL22	RpL9	RpL29	RpL14	RpL3	RpL10	RpL23A	RpL17	RpL24	RpL21	RpL18	RpL10Ab	RpL34b	RpL24-like	RpL6	RpL5	RpL41	RpL30
Mitochondrial ribosome	2	mRpS17	mRpS14
Translation factors	6	Ef2b	Ef1beta	eEF1delta	eIF6	CG7414	Nacalpha
tRNA processing, maturation	6	La	l(1)G0045	JhI-1	CG8097	CG1074	CG31381
Metabolism	5	r	Sam	CG5599	SpdS	CG11089
Transcription, RNA processing	5	Nap1	Elp2	Elp1	Dis3	CG31759
Mitochondrial function	4	Hsc70-5	CG2059	CG3085	Spargel
Other, unknown	11	FK506-bp1	FK506-bp2	CG16833	msk	CG12909	CG6550	Ufd1-like	CG5535	CG8132	CG2003	CG42672

## Sheet: SupTable 5
Primers for ChIP
Target	Forward	Reverse
Uhg1	CGATTCTTGGAACTACCCTCT	GTGACCGCACTACGATTCTG
Uhg2 (adj. to E-box)	CCGCCATCTTTTCACAGAAT	CGAAGAGCACACAACTTACCA
Uhg2 (over E-box)	GGTTGCATTCAGAGACATCG	AATGAACGAGTTTCGTCATCG
Uhg4	TGGCTTGTTTGCAGAACTCA	TTTGAATTGCAATCGGTGAA
Uhg5	AAAATGCAATTGTGGGAAGC	GCTGTCCCTCTCTTTTCACC
Uhg9	CGGTTTATTGCTCGTGGAGA	AGCACTCTGCTACCCTGGAA
snoRNA:Psi28S-1153	AGCACTCTGCTACCCTGGAA	TCGGTTTATTGCTCGTGGAG
Hoip	TTTAAGCTAGGGCTGCAGAG	CGCAGGTGGTTCGGAAATAC
Nop5	CAGCCAGCAGCAACTTAACC	TGTTATGCGCGAACCAAGTG
Pka-C1	CATGACACGGCCAAAGGAGC	GGACAAGTGGCGACGCAATC
a-Tubulin84B	ACTAAGCGTCACGCCACTTC	GCGATTGGAAGCGTAAACAC
Rab6	TTACGCGCTTCATGTACGAC	ACAGTGCGATCCTCCAGGTA
Yang peak 1476	TCCAAAAGGTTCGTGTCCAT	CTTGGGTCTGGGTTCGTCT
Yang peak 1421	ATTTAGTTGGACCGCACGAC	CTGATTCGAAGAGAGGACAGC
Yang peak 724	CATTCGGGGTTTATTGCTGT	CTCCGGATTTACAGCTCAGG
Yang peak 683	GCCCTCAAGTCCACTCGTC	CGGGTCTGTTGTTCTTCCAT
Yang peak 1601	ACCGTTTCACTGCTTCAACC	GCGCCCTGATTTGAAATACT
Yang peak 2679	GCTACCAACACCACCCCTTA	AATGGAATCAGTGTGCGTGA
Yang peak 3421	CGTATGGGAGTTTCGCTCTC	CGCAGTTCAACAGCATTGAT
Yang peak 3304	TCGATTGTGGCGAACATTTA	ATTGCGAAAGCATCGAAAAA
Yang peak 505	CCTTATCGCCGCAGAAGTAA	CATCACCACTCATCGTCCAG
Yang peak 2248	ACACTCCGCCCCATTTTTAT	TCTTAGCCACCTCCTTTTGG
Yang peak 1503	GAAGAGTGGCAAAGGAATGG	GCCATTTGATTGACTGACGTT
Yang peak 193	ATGTAGAATTCTCCTAGTCGTGCT	ACAGTGACATCAAGGATCCATCT
Yang peak 340	CCGCATTAGTTTTCCGATTC	ATGGCGAGCAGAGTGAGC
Yang peak 2613	CGAATGGCTCGCATTAAAGT	TTTTGTTGTTCGTTCGTTCG
Yang peak 429	CAGAGGCAACCGACTCTTTC	TCTTCCGCGATTCGATATTC
Yang peak 1764	GTTAGGCGTTGCCAGACAAG	GCAGTGTGACCGTAATCGAG
Yang peak 1234	GCAGTGTGACCAAGTGTACCA	GGTTTCGGTCACCGCTAATA
Primers for qRT-PCR
Target	Forward	Reverse
Myc	CAACGATATGGTGGACGATG	CACGAGGGATTTGTGGGTAG
Uhg1	AGAAATGCGGTCAAGTTTGG	CCTGCGTTCCCGTTTAACTA
Uhg2	GTTGAGACACCTTGGGCACT	TGCAGCTGGACCCATACATA
Uhg3	GGGACCAACCAGCATGGGAA	ACCATTCTTTCGTCGGTTTTC
Uhg4	ACCGCATTGGAAACGATTAA	ACAAATGCCAGCGCTTTAAC
Uhg5	ATCAATCTCATGCAACTGCA	CATCGCGTGCAATGCCGGCT
Uhg7	CTTTCAGATTGGATACTTCA	AAGCTTCCCATTTAAAGACA
Uhg8	CGTATGGGCTCGTCTCCTTT	CGTTCTGGTGCGGTATGTGT
snoRNA:Me28S-A3407a (Uhg1)	TGAAACATTTACCCAGCTCGC	TGCGTTGGATATGGAACAGT
snoRNA:Me18S-A1576 (Uhg2)	AATTCTCGACTTGGCGCTGT	CATCAGATCGCCGAATCATCT
snoRNA:U14:30Ea (Uhg2)	CCTTTTGCGGTTTCCACCAG	GTCAGACGCCTTAGACCATCA
snoRNA:Me28S-C2645a (Uhg3)	TGAAATCGTTAGATGGGGACA	ATCGAGATGAATCAGTCACAGTAATC
snoRNA:Psi28S-2949 (Uhg4)	TTGTGATGCGCAGGGAAATG	TGGAATCTCGACCACGTGAC
snoRNA:Or-CD2 (Uhg4)	GTCAAGCGCTGGCAATCTTC	CAGGGCCCATAACCAGTCAA
snoRNA:Me28S-G2703c (Uhg5)	CCGTGGTTTTACACTGAGACAA	TGTATCAGTTGGGGAAAAATGA
snoRNA:Me18S-U1356a (Uhg8)	TGACAACTTCATACCCAAATCAG	TTCAGATGGTGATGCATGTT
snoRNA:Or-CD11 (Uhg8)	TGTGAAGAGCATTCCACGTAA	ATACGGAATAGTCAAGCACACTT
a-Tub84B	GCCAGATGCCGTCTGACAA	AGTCTCGCTGAAGAAGGTGTTGA
Rab6	TGCACGTGGCCAAGTCCTA	CAGCGAACGCGACTGCTA
snmRNA:158	CACTCTACCCAAGGCCAAGA	CACTGGCTGCTATCCCATCT
Fib	ACGACAGTCTCGCATGTGTC	ATGCGGTACTTGTGTGGATG
Nop60B	CCGGCAAGCTAGACAAGTTC	ACATAACCGGTCAGCCACTC
rdgBb	CCAGTACACGGAGAAGCACA	ATAGAAGACTCGGGGGCAAA
CG6424 #1	CACCATTCGGGAGTACGAGT	GCATAGGTTTCCGTCTCCAG
CG6424 #2	AAAGCCACACTCGCTGAAAT	CGGCATTCAGATCCTCTAGC
CR45146	GTGGCGCGCTATCATATAAA	GTGTGTGGCCGCTTGTACTT
Primers for subcloning
Construct	Forward	Reverse
Uhg1-Reporter	cacaggACGCGTcgggacttggaatagagtgc	caggCTCGAGatttcctgctaccgcacaac
pUAS-Uhg4	gaggAGATCTttaaagaacgtggagcgaac	cctcGCGGCCGCaagaacacatatgaattttatttattcgtga
pUAS-Uhg5	gaggGCGGCCGCttcttggcgagctgtggtgt	cttcGGTACCttttagttttagtacttgaa
Primers for Northern blots
Target	Primer	Effect of Myc-knockdown
snoRNA:Me28S-A3407a (Uhg1)	GAATATCAAAGCGAGCTGGGTAAATGTTTCATCATTGAG	no/weak signal
snoRNA:Me18S-A1576 (Uhg2)	GTCGAGAATTTGTTCCTTCAGTCTCGTCATCTGTTTCATC	reduced
snoRNA:U14:30Ea (Uhg2)	CTGGTGGAAACCGCAAAAGGTGTTGAAGTTAATCATCAG	no/weak signal
snoRNA:Me28S-C2645a (Uhg3)	CACAGTAATCAGTTGTCCCCATCTAACGATTTCATCATGG	reduced
snoRNA:Or-CD2 (Uhg4)	GCCAGCGCTTGACCTTTATATGGTGTCTGTGAATGG	reduced
snoRNA:Psi28S-2949 (Uhg4)	GCAAACAAGCCAGTAGAACTCGATTTGCAGTTATAATCGCT	no/weak signal
snoRNA:Me28S-G2703c (Uhg5)	GTCTCAGTGTAAAACCACGGACTGTATTGTCATCATTTCG	reduced
snoRNA:Me28S-A2634c (Uhg7)	GACTGAGGCTCAATGAGATTCCTACTCAAAATATCATCAC	no/weak signal
snoRNA:Or-CD11 (Uhg8)	GCACACTTAACTTGTGCACTAAGTAATTACGTGGAATGC	unchanged
snoRNA:Me18S-U1356a (Uhg8)	CTCTGATTTGGGTATGAAGTTGTCATCAATTTGGG	no/weak signal
